# Supplementary material for: Whole-of-school physical activity implementation in the context of the Dubai Fitness Challenge
Source: PLoS One. 2024 Mar 13;19(3):e0290856. doi: 10.1371/journal.pone.0290856 (PMC10936810; doi:10.1371/journal.pone.0290856)
Supplement: S2 File — (XLSX) [file pone.0290856.s002.xlsx]

## Sheet: Key for Classroom Teacher Data
URN	Unique Response Number
Q1	During Physical Education...
Q1_1	Response
1	No Dubai 30x30 activties were provided
2	Very few Dubai 30x30 activities were provided
3	Dubai 30x30 activities were occasionally provided
4	A fair amount of Dubai 30x30 activities were provided
5	Quite a few Dubai 30x30 activities were provided
6	A lot of Dubai 30x30 activities were provided
7	I don't know whether there were any Dubai 30x30 activities provided
Q2	During academic classroom time (for example, while students are learning maths, science, Arabic and other subjects)...
Q2_1	Response
1	No Dubai 30x30 activties were provided
2	Very few Dubai 30x30 activities were provided
3	Dubai 30x30 activities were occasionally provided
4	A fair amount of Dubai 30x30 activities were provided
5	Quite a few Dubai 30x30 activities were provided
6	A lot of Dubai 30x30 activities were provided
7	I don't know whether there were any Dubai 30x30 activities provided
Q3	During recess or other break times...
Q3_1	Response
1	No Dubai 30x30 activties were provided
2	Very few Dubai 30x30 activities were provided
3	Dubai 30x30 activities were occasionally provided
4	A fair amount of Dubai 30x30 activities were provided
5	Quite a few Dubai 30x30 activities were provided
6	A lot of Dubai 30x30 activities were provided
7	I don't know whether there were any Dubai 30x30 activities provided
Q4	Before school...
Q4_1	Response
1	No Dubai 30x30 activties were provided
2	Very few Dubai 30x30 activities were provided
3	Dubai 30x30 activities were occasionally provided
4	A fair amount of Dubai 30x30 activities were provided
5	Quite a few Dubai 30x30 activities were provided
6	A lot of Dubai 30x30 activities were provided
7	I don't know whether there were any Dubai 30x30 activities provided
Q5	After school...
Q5_1	Response
1	No Dubai 30x30 activties were provided
2	Very few Dubai 30x30 activities were provided
3	Dubai 30x30 activities were occasionally provided
4	A fair amount of Dubai 30x30 activities were provided
5	Quite a few Dubai 30x30 activities were provided
6	A lot of Dubai 30x30 activities were provided
7	I don't know whether there were any Dubai 30x30 activities provided
Q6	On weekends...
Q6_1	Response
1	No Dubai 30x30 activties were provided
2	Very few Dubai 30x30 activities were provided
3	Dubai 30x30 activities were occasionally provided
4	A fair amount of Dubai 30x30 activities were provided
5	Quite a few Dubai 30x30 activities were provided
6	A lot of Dubai 30x30 activities were provided
7	I don't know whether there were any Dubai 30x30 activities provided
Q7	I am involved with Dubai 30x30 because I find it pleasant.
Q7_1	Response
1	Does not correspond at all
2	Corresponds very little
3	Somewhat corresponds
4	Corresponds moderately
5	Corresponds quite a bit
6	Corresponds a lot
7	Totally corresponds
Q8	I am involved with Dubai 30x30 because it is important for me.
Q8_1	Response
1	Does not correspond at all
2	Corresponds very little
3	Somewhat corresponds
4	Corresponds moderately
5	Corresponds quite a bit
6	Corresponds a lot
7	Totally corresponds
Q9	I am involved with Dubai 30x30 because if I don't do it, I will feel bad.
Q9_1	Response
1	Does not correspond at all
2	Corresponds very little
3	Somewhat corresponds
4	Corresponds moderately
5	Corresponds quite a bit
6	Corresponds a lot
7	Totally corresponds
Q10	I am involved with Dubai 30x30 because my work as a teacher demands it.
Q10_1	Response
1	Does not correspond at all
2	Corresponds very little
3	Somewhat corresponds
4	Corresponds moderately
5	Corresponds quite a bit
6	Corresponds a lot
7	Totally corresponds
Q11	I don't feel concerned because I think that being involved with Dubai 30/30 is not a part of my job.
Q11_1	Response
1	Does not correspond at all
2	Corresponds very little
3	Somewhat corresponds
4	Corresponds moderately
5	Corresponds quite a bit
6	Corresponds a lot
7	Totally corresponds
Q12	I am involved with Dubai 30/30 planning at my school.
Q12_1	Response
1	Strongly disagree
2	Disagree
3	Somewhat disagree
4	Somewhat agree
5	Agree
6	Strongly agree
Q13	I am involved with integrating Dubai 30x30 activities into my classroom lessons or as breaks/transitions during normal classroom time.
Q13_1	Response
1	Strongly disagree
2	Disagree
3	Somewhat disagree
4	Somewhat agree
5	Agree
6	Strongly agree
Q14	I am involved with providing Dubai 30x30 activities during recess or other break times during school.
Q14_1	Response
1	Strongly disagree
2	Disagree
3	Somewhat disagree
4	Somewhat agree
5	Agree
6	Strongly agree
Q15	I am involved with generating support from others (e.g., parents, other teachers) to implement Dubai 30x30 activities.
Q15_1	Response
1	Strongly disagree
2	Disagree
3	Somewhat disagree
4	Somewhat agree
5	Agree
6	Strongly agree
Q16	I am involved with securing resources to implement Dubai 30x30 activities.
Q16_1	Response
1	Strongly disagree
2	Disagree
3	Somewhat disagree
4	Somewhat agree
5	Agree
6	Strongly agree
Q17	I am involved with collaboration among others (e.g., colleagues, parents, communitiy partners) to maximize my school's provision of Dubai 30x30 activities.
Q17_1	Response
1	Strongly disagree
2	Disagree
3	Somewhat disagree
4	Somewhat agree
5	Agree
6	Strongly agree
Q18	I am involved with finding solutiions to problems that could limit my school's ability to provide Dubai 30x30 activities.
Q18_1	Response
1	Strongly disagree
2	Disagree
3	Somewhat disagree
4	Somewhat agree
5	Agree
6	Strongly agree
Q19	I am involved with serving on my school's Dubai 30x30 committee or other related (e.g., school wellness) committee, board, or task force.
Q19_1	Response
1	Strongly disagree
2	Disagree
3	Somewhat disagree
4	Somewhat agree
5	Agree
6	Strongly agree
7	There is no such committee
Q20	I am involved with organizing Dubai 30x30 activities at my school.
Q20_1	Response
1	Strongly disagree
2	Disagree
3	Somewhat disagree
4	Somewhat agree
5	Agree
6	Strongly agree
Q21	I am involved with staying up-to-date on best practices for school health/wellness programming in relation to my school's participation in Dubai 30x30.
Q21_1	Response
1	Strongly disagree
2	Disagree
3	Somewhat disagree
4	Somewhat agree
5	Agree
6	Strongly agree
Q22	I am involved with advocating for my school's participation in Dubai 30x30.
Q22_1	Response
1	Strongly disagree
2	Disagree
3	Somewhat disagree
4	Somewhat agree
5	Agree
6	Strongly agree
Q23	I am involved with being a health/fitness role model for others in my school during Dubai 30x30.
Q23_1	Response
1	Strongly disagree
2	Disagree
3	Somewhat disagree
4	Somewhat agree
5	Agree
6	Strongly agree
Q25	Did you engage with #DUBAI30x30 through social media during Dubai 30x30 in relation to engaging students in your school with physical activity?
1	Yes
2	No
Q26	Did you engage with any programs related to physical activity watches (e.g., Fitbits) related to Dubai 30x30 to engage students in your school with physical activity?
1	Yes
2	No
Q29	What is your gender?
1	Female
2	Male
3	Prefer not to say
Q30	What is your race/ethnicity?
1	American Indian or Alaska Native
2	Asian
3	Black or African American
4	Hispanic or Latino
5	Native Hawaiin or Other Pacific Islander
6	White
7	Other
8	Prefer not to say
Q31	Please write the name of your school.			RGSGD=1; Hartland=2; Horizon=3; Al Mamoura=4; Ranches=5
Q33	Please select all levels at which you are currently teaching.
1	Primary school (ages 4-11)
2	Secondary school (ages 11-16)
3	College/sixth form/highers (ages 16-18)
4	Other
Q35	Please select your highest degree earned.
1	Bachelor's
2	Master's
3	Doctoral
4	Other
StartDate	Response start date
CompletionDate	Submission date

## Sheet: Classroom Teacher Data
Unique Response Number	1. During Physical Education...	1.1. Response	Coded Q1	2. During academic classroom time (for example, while students are learning maths, science, Arabic and other subjects)...	2.1. Response	Coded Q2	3. During recess or other break times...	3.1. Response	Coded Q3	4. Before school…	4.1. Response	Coded Q4	5. After school…	5.1. Response	Coded Q5	6. On weekends…	6.1. Response	Coded Q6	Total	7. I am involved with Dubai 30x30 because I find it pleasant.	7.1. Response	Coded Q7	8. I am involved with Dubai 30x30 because it is important for me.	8.1. Response	Coded Q8	9. I am involved with Dubai 30x30 because if I don't do it, I will feel bad.	9.1. Response	Coded Q9	10. I am involved with Dubai 30x30 because my work as a teacher demands it.	10.1. Response	Coded Q10	11. I don't feel concerned because I think that being involved with Dubai 30/30 is not a part of my job.	11.1. Response	Coded Q11	12.1. Response	Coded Q12	13.1. Response	Coded Q13	14.1. Response	Coded Q14	15.1. Response	Coded Q15	16.1. Response	Coded Q16	17.1. Response	Coded Q17	18.1. Response	Coded Q18	19.1. Response
981059-981041-102817638		A lot of Dubai 30x30 activities were provided	6		A fair amount of Dubai 30x30 activities were provided	4		A lot of Dubai 30x30 activities were provided	6		A lot of Dubai 30x30 activities were provided	6		A lot of Dubai 30x30 activities were provided	6		A lot of Dubai 30x30 activities were provided	6	34		Corresponds a lot	7		Corresponds a lot	6		Corresponds quite a bit	6		Corresponds quite a bit	5		Corresponds very little	2	Strongly disagree	1	Disagree	2	Somewhat agree	4	Disagree	2	Disagree	2	Somewhat disagree	3	Somewhat agree	4	Disagree
981059-981041-102830747		A lot of Dubai 30x30 activities were provided	6		I don't know whether there were any Dubai 30x30 activities provided	7		Quite a few Dubai 30x30 activities were provided	5		A lot of Dubai 30x30 activities were provided	6		A lot of Dubai 30x30 activities were provided	6		I don't know whether there were any Dubai 30x30 activities provided	7	23		Corresponds moderately	4		Corresponds moderately	4		Does not correspond at all	1		Corresponds moderately	4		Does not correspond at all	1	Somewhat agree	4	Somewhat agree	4	Somewhat agree	4	Somewhat agree	4	Somewhat agree	4	Somewhat agree	4	Strongly disagree	1	Strongly disagree
981059-981041-102873014		A lot of Dubai 30x30 activities were provided	6		A fair amount of Dubai 30x30 activities were provided	4		A lot of Dubai 30x30 activities were provided	6		A lot of Dubai 30x30 activities were provided	6		A lot of Dubai 30x30 activities were provided	6		A lot of Dubai 30x30 activities were provided	6	30		Corresponds quite a bit	5		Corresponds quite a bit	5		Corresponds very little	2		Corresponds very little	2		Corresponds very little	2	Disagree	2	Somewhat agree	4	Disagree	2	Somewhat agree	4	Disagree	2	Somewhat agree	4	Disagree	2	Strongly disagree
981059-981041-103718112		A lot of Dubai 30x30 activities were provided	6		A fair amount of Dubai 30x30 activities were provided	4		A fair amount of Dubai 30x30 activities were provided	4		A lot of Dubai 30x30 activities were provided	6		A fair amount of Dubai 30x30 activities were provided	4		Quite a few Dubai 30x30 activities were provided	5	25		Corresponds quite a bit	5		Corresponds a lot	6		Corresponds quite a bit	5		Somewhat corresponds	3		Does not correspond at all	1	Disagree	2	Agree	5	Agree	5	Disagree	2	Disagree	2	Disagree	2	Disagree	2	Disagree
981059-981041-103718163		A fair amount of Dubai 30x30 activities were provided	4		Very few Dubai 30x30 activities were provided	2		A fair amount of Dubai 30x30 activities were provided	4		A fair amount of Dubai 30x30 activities were provided	4		Quite a few Dubai 30x30 activities were provided	5		Quite a few Dubai 30x30 activities were provided	5	22		Somewhat corresponds	3		Somewhat corresponds	3		Corresponds very little	2		Somewhat corresponds	3		Does not correspond at all	1	Strongly disagree	1	Somewhat agree	4	Somewhat disagree	3	Somewhat disagree	3	Somewhat disagree	3	Somewhat agree	4	Somewhat disagree	3	Strongly disagree
981059-981041-103718160		Quite a few Dubai 30x30 activities were provided	5		Very few Dubai 30x30 activities were provided	2		Quite a few Dubai 30x30 activities were provided	5		Very few Dubai 30x30 activities were provided	2		A lot of Dubai 30x30 activities were provided	6		Very few Dubai 30x30 activities were provided	2	20		Corresponds quite a bit	5		Corresponds moderately	4		Corresponds very little	2		Corresponds very little	2		Corresponds very little	2	Strongly disagree	1	Somewhat disagree	3	Disagree	2	Somewhat disagree	3	Strongly disagree	1	Disagree	2	Strongly disagree	1	Strongly disagree
981059-981041-103726614		A lot of Dubai 30x30 activities were provided	6		Dubai 30x30 activities were occasionally provided	3		A lot of Dubai 30x30 activities were provided	6		A fair amount of Dubai 30x30 activities were provided	4		A lot of Dubai 30x30 activities were provided	6		I don't know whether there were any Dubai 30x30 activities provided	7	25		Totally corresponds	7		Totally corresponds	7		Does not correspond at all	1		Totally corresponds	7		Corresponds very little	2	Somewhat disagree	3	Somewhat agree	4	Strongly disagree	1	Somewhat disagree	3	Strongly disagree	1	Somewhat disagree	3	Disagree	2	Strongly disagree
978398-978380-102759431		A lot of Dubai 30x30 activities were provided	6		Quite a few Dubai 30x30 activities were provided	5		A lot of Dubai 30x30 activities were provided	6		A lot of Dubai 30x30 activities were provided	6		A lot of Dubai 30x30 activities were provided	6		A lot of Dubai 30x30 activities were provided	6	35		Corresponds a lot	6		Corresponds a lot	6		Somewhat corresponds	3		Corresponds a lot	6		Does not correspond at all	1	Agree	5	Agree	5	Somewhat agree	4	Agree	5	Somewhat agree	4	Strongly agree	5	Agree	5	Strongly agree
978398-978380-102828107		Quite a few Dubai 30x30 activities were provided	5		A fair amount of Dubai 30x30 activities were provided	4		Quite a few Dubai 30x30 activities were provided	5		Quite a few Dubai 30x30 activities were provided	5		Quite a few Dubai 30x30 activities were provided	5		Quite a few Dubai 30x30 activities were provided	5	29		Corresponds quite a bit	5		Corresponds quite a bit	5		Somewhat corresponds	3		Does not correspond at all	1		Does not correspond at all	1	Disagree	1	Somewhat agree	4	Somewhat agree	4	Somewhat agree	4	Somewhat agree	4	Somewhat agree	4	Somewhat disagree	3	Somewhat disagree
978398-978380-102829115		A lot of Dubai 30x30 activities were provided	6		I don't know whether there were any Dubai 30x30 activities provided	7		A lot of Dubai 30x30 activities were provided	6		A fair amount of Dubai 30x30 activities were provided	4		A lot of Dubai 30x30 activities were provided	6		No Dubai 30x30 activties were provided	2	24		Corresponds quite a bit	5		Corresponds quite a bit	5		Corresponds very little	2		Somewhat corresponds	3		Somewhat corresponds	3	Somewhat agree	4	Somewhat disagree	3	Somewhat agree	4	Somewhat agree	4	Somewhat agree	4	Somewhat agree	4	Somewhat agree	4	Agree
978398-978380-102829369		Quite a few Dubai 30x30 activities were provided	5		I don't know whether there were any Dubai 30x30 activities provided	7		A lot of Dubai 30x30 activities were provided	6		Quite a few Dubai 30x30 activities were provided	5		Quite a few Dubai 30x30 activities were provided	5		I don't know whether there were any Dubai 30x30 activities provided	7	21		Corresponds moderately	4		Corresponds quite a bit	5		Corresponds moderately	4		Somewhat corresponds	3		Corresponds moderately	4	Disagree	1	Disagree	2	Disagree	2	Disagree	2	Disagree	2	Disagree	2	Disagree	2	Disagree
978398-978380-102829680		A fair amount of Dubai 30x30 activities were provided	4		I don't know whether there were any Dubai 30x30 activities provided	7		Quite a few Dubai 30x30 activities were provided	5		Quite a few Dubai 30x30 activities were provided	5		Quite a few Dubai 30x30 activities were provided	5		I don't know whether there were any Dubai 30x30 activities provided	7	19		Somewhat corresponds	3		Corresponds moderately	4		Does not correspond at all	1		Does not correspond at all	1		Does not correspond at all	1	Strongly disagree	2	Disagree	2	Disagree	2	Disagree	2	Strongly disagree	1	Strongly disagree	1	Strongly disagree	1	Strongly agree
978398-978380-102830160		A fair amount of Dubai 30x30 activities were provided	4		I don't know whether there were any Dubai 30x30 activities provided	7		A fair amount of Dubai 30x30 activities were provided	4		A fair amount of Dubai 30x30 activities were provided	4		A lot of Dubai 30x30 activities were provided	6		No Dubai 30x30 activties were provided	1	19		Somewhat corresponds	3		Somewhat corresponds	3		Does not correspond at all	1		Corresponds very little	2		Corresponds very little	2	Somewhat agree	4	Somewhat agree	4	Somewhat agree	4	Somewhat agree	4			Somewhat agree	4	Somewhat agree	4	Somewhat agree
978398-978380-102829948		A lot of Dubai 30x30 activities were provided	6		Dubai 30x30 activities were occasionally provided	3		Dubai 30x30 activities were occasionally provided	3		A fair amount of Dubai 30x30 activities were provided	4		A lot of Dubai 30x30 activities were provided	6		No Dubai 30x30 activties were provided	1	23		Somewhat corresponds	3		Somewhat corresponds	3		Somewhat corresponds	3		Somewhat corresponds	3		Somewhat corresponds	3	Somewhat disagree	3	Somewhat disagree	3	Somewhat disagree	3	Somewhat disagree	3	Somewhat disagree	3	Somewhat disagree	3	Somewhat disagree	3	Somewhat agree
978398-978380-102830380		A fair amount of Dubai 30x30 activities were provided	4		No Dubai 30x30 activties were provided	1		No Dubai 30x30 activties were provided	1		No Dubai 30x30 activties were provided	1		No Dubai 30x30 activties were provided	1		A fair amount of Dubai 30x30 activities were provided	4	12		Corresponds quite a bit	5		Corresponds a lot	6		Does not correspond at all	1		Somewhat corresponds	3		Corresponds very little	2	Strongly disagree	1	Somewhat agree	4	Agree	5	Disagree	2	Somewhat disagree	3	Disagree	2	Disagree	2	Disagree
978398-978380-102832329		Quite a few Dubai 30x30 activities were provided	5		Dubai 30x30 activities were occasionally provided	3		Dubai 30x30 activities were occasionally provided	3		Dubai 30x30 activities were occasionally provided	3		A lot of Dubai 30x30 activities were provided	6		No Dubai 30x30 activties were provided	1	21		Corresponds very little	2		Corresponds very little	2		Does not correspond at all	1		Corresponds a lot	6		Totally corresponds	7	Strongly disagree	1	Strongly disagree	1	Strongly disagree	1	Strongly disagree	1	Strongly disagree	1	Strongly disagree	1	Strongly disagree	1	Strongly disagree
978398-978380-102832456		A lot of Dubai 30x30 activities were provided	6		No Dubai 30x30 activties were provided	1		A lot of Dubai 30x30 activities were provided	6		A fair amount of Dubai 30x30 activities were provided	4		I don't know whether there were any Dubai 30x30 activities provided	7		I don't know whether there were any Dubai 30x30 activities provided	7	17		Corresponds quite a bit	5		Corresponds quite a bit	5		Does not correspond at all	1		Corresponds quite a bit	5		Does not correspond at all	1	Agree	5	Agree	5	Somewhat agree	4	Agree	5	Strongly disagree	1	Strongly disagree	1	Strongly disagree	1	Strongly disagree
978398-978380-102833867		A lot of Dubai 30x30 activities were provided	6		No Dubai 30x30 activties were provided	1		A fair amount of Dubai 30x30 activities were provided	4		I don't know whether there were any Dubai 30x30 activities provided	7		I don't know whether there were any Dubai 30x30 activities provided	7		I don't know whether there were any Dubai 30x30 activities provided	7	11		Does not correspond at all	1		Corresponds very little	2		Corresponds very little	2		Corresponds moderately	4		Corresponds moderately	4	Strongly disagree	1	Strongly disagree	1	Disagree	2	Strongly disagree	1	Strongly disagree	1	Strongly disagree	1	Strongly disagree	1	Strongly disagree
978398-978380-104249599		A lot of Dubai 30x30 activities were provided	6		No Dubai 30x30 activties were provided	1		I don't know whether there were any Dubai 30x30 activities provided	7		I don't know whether there were any Dubai 30x30 activities provided	7		I don't know whether there were any Dubai 30x30 activities provided	7		I don't know whether there were any Dubai 30x30 activities provided	7	7		Does not correspond at all	1		Does not correspond at all	1		Does not correspond at all	1		Does not correspond at all	1		Somewhat corresponds	3	Strongly disagree	1	Strongly disagree	1	Strongly disagree	1	Strongly disagree	1	Strongly disagree	1	Somewhat agree	1	Strongly disagree	1	Strongly disagree
978398-978380-104272696		A fair amount of Dubai 30x30 activities were provided	4		No Dubai 30x30 activties were provided	1		Quite a few Dubai 30x30 activities were provided	5		No Dubai 30x30 activties were provided	1		A lot of Dubai 30x30 activities were provided	6		No Dubai 30x30 activties were provided	1	18		Corresponds quite a bit	5		Corresponds moderately	4		Somewhat corresponds	3		Corresponds quite a bit	5		Does not correspond at all	1	Disagree	2	Strongly disagree	1	Somewhat agree	4	Somewhat agree	4	Strongly disagree	1	Somewhat agree	1	Agree	5	There is no such committee
		M=	5.3		M=	2.875		M=	4.73684		M=	4.22222		M=	5.35294		M=	3.46154			M=	4.2		M=	4.3		M=	2.25		M=	3.45		M=	2.2	M=	2.25	#DIV/0!	3.1	#DIV/0!	3.05	#DIV/0!	2.95	#DIV/0!	2.15789	#DIV/0!	2.6	#DIV/0!	2.4	#DIV/0!
		SD=	0.864505		SD=	1.40408		SD=	1.36797		SD=	1.62899		SD=	1.27187		SD=	2.14536			SD=	1.70448		SD=	1.59275		SD=	1.44641		SD=	1.76143		SD=	1.50787	SD=	1.44641	#DIV/0!	1.41049	#DIV/0!	1.31689	#DIV/0!	1.2763	#DIV/0!	1.21395	#DIV/0!	1.35336	#DIV/0!	1.3917	#DIV/0!
		N=	20		N=	15		N=	19		N=	18		N=	17		N=	13			N=	20		N=	20		N=	20		N=	20		N=	20	N=	20	N=		N=		N=		N=		N=		N=		N=
[truncated: 34 more columns]

## Sheet: Key for PE Teacher Data
URN	Unique Response Number
Q1	During Physical Education...
Q1_1	Response
1	No Dubai 30x30 activties were provided
2	Very few Dubai 30x30 activities were provided
3	Dubai 30x30 activities were occasionally provided
4	A fair amount of Dubai 30x30 activities were provided
5	Quite a few Dubai 30x30 activities were provided
6	A lot of Dubai 30x30 activities were provided
7	I don't know whether there were any Dubai 30x30 activities provided
Q2	During academic classroom time (for example, while students are learning maths, science, Arabic and other subjects)...
Q2_1	Response
1	No Dubai 30x30 activties were provided
2	Very few Dubai 30x30 activities were provided
3	Dubai 30x30 activities were occasionally provided
4	A fair amount of Dubai 30x30 activities were provided
5	Quite a few Dubai 30x30 activities were provided
6	A lot of Dubai 30x30 activities were provided
7	I don't know whether there were any Dubai 30x30 activities provided
Q3	During recess or other break times...
Q3_1	Response
1	No Dubai 30x30 activties were provided
2	Very few Dubai 30x30 activities were provided
3	Dubai 30x30 activities were occasionally provided
4	A fair amount of Dubai 30x30 activities were provided
5	Quite a few Dubai 30x30 activities were provided
6	A lot of Dubai 30x30 activities were provided
7	I don't know whether there were any Dubai 30x30 activities provided
Q4	Before school...
Q4_1	Response
1	No Dubai 30x30 activties were provided
2	Very few Dubai 30x30 activities were provided
3	Dubai 30x30 activities were occasionally provided
4	A fair amount of Dubai 30x30 activities were provided
5	Quite a few Dubai 30x30 activities were provided
6	A lot of Dubai 30x30 activities were provided
7	I don't know whether there were any Dubai 30x30 activities provided
Q5	After school...
Q5_1	Response
1	No Dubai 30x30 activties were provided
2	Very few Dubai 30x30 activities were provided
3	Dubai 30x30 activities were occasionally provided
4	A fair amount of Dubai 30x30 activities were provided
5	Quite a few Dubai 30x30 activities were provided
6	A lot of Dubai 30x30 activities were provided
7	I don't know whether there were any Dubai 30x30 activities provided
Q6	On weekends...
Q6_1	Response
1	No Dubai 30x30 activties were provided
2	Very few Dubai 30x30 activities were provided
3	Dubai 30x30 activities were occasionally provided
4	A fair amount of Dubai 30x30 activities were provided
5	Quite a few Dubai 30x30 activities were provided
6	A lot of Dubai 30x30 activities were provided
7	I don't know whether there were any Dubai 30x30 activities provided
Q7	I am involved with Dubai 30x30 because I find it pleasant.
Q7_1	Response
1	Does not correspond at all
2	Corresponds very little
3	Somewhat corresponds
4	Corresponds moderately
5	Corresponds quite a bit
6	Corresponds a lot
7	Totally corresponds
Q8	I am involved with Dubai 30x30 because it is important for me.
Q8_1	Response
1	Does not correspond at all
2	Corresponds very little
3	Somewhat corresponds
4	Corresponds moderately
5	Corresponds quite a bit
6	Corresponds a lot
7	Totally corresponds
Q9	I am involved with Dubai 30x30 because if I don't do it, I will feel bad.
Q9_1	Response
1	Does not correspond at all
2	Corresponds very little
3	Somewhat corresponds
4	Corresponds moderately
5	Corresponds quite a bit
6	Corresponds a lot
7	Totally corresponds
Q10	I am involved with Dubai 30x30 because my work as a physical education teacher demands it.
Q10_1	Response
1	Does not correspond at all
2	Corresponds very little
3	Somewhat corresponds
4	Corresponds moderately
5	Corresponds quite a bit
6	Corresponds a lot
7	Totally corresponds
Q11	I don't feel concerned because I think that being involved with Dubai 30/30 is not a part of my job.
Q11_1	Response
1	Does not correspond at all
2	Corresponds very little
3	Somewhat corresponds
4	Corresponds moderately
5	Corresponds quite a bit
6	Corresponds a lot
7	Totally corresponds
Q12	I am involved with Dubai 30/30 planning at my school.
Q12_1	Response
1	Strongly disagree
2	Disagree
3	Somewhat disagree
4	Somewhat agree
5	Agree
6	Strongly agree
Q13	I am involved with integrating Dubai 30x30 activities into physical education lessons.
Q13_1	Response
1	Strongly disagree
2	Disagree
3	Somewhat disagree
4	Somewhat agree
5	Agree
6	Strongly agree
Q14	I am involved with promoting Dubai 30x30 activities outside of physical education.
Q14_1	Response
1	Strongly disagree
2	Disagree
3	Somewhat disagree
4	Somewhat agree
5	Agree
6	Strongly agree
Q15	I am involved with generating support from others (e.g., parents, other teachers) to implement Dubai 30x30 activities.
Q15_1	Response
1	Strongly disagree
2	Disagree
3	Somewhat disagree
4	Somewhat agree
5	Agree
6	Strongly agree
Q16	I am involved with securing resources to implement Dubai 30x30 activities.
Q16_1	Response
1	Strongly disagree
2	Disagree
3	Somewhat disagree
4	Somewhat agree
5	Agree
6	Strongly agree
Q17	I am involved with collaboration among others (e.g., colleagues, parents, communitiy partners) to maximize my school's provision of Dubai 30x30 activities.
Q17_1	Response
1	Strongly disagree
2	Disagree
3	Somewhat disagree
4	Somewhat agree
5	Agree
6	Strongly agree
Q18	I am involved with finding solutiions to problems that could limit my school's ability to provide Dubai 30x30 activities.
Q18_1	Response
1	Strongly disagree
2	Disagree
3	Somewhat disagree
4	Somewhat agree
5	Agree
6	Strongly agree
Q19	I am involved with serving on my school's Dubai 30x30 committee or other related (e.g., school wellness) committee, board, or task force.
Q19_1	Response
1	Strongly disagree
2	Disagree
3	Somewhat disagree
4	Somewhat agree
5	Agree
6	Strongly agree
7	There is no such committee
Q20	I am involved with organizing Dubai 30x30 activities at my school.
Q20_1	Response
1	Strongly disagree
2	Disagree
3	Somewhat disagree
4	Somewhat agree
5	Agree
6	Strongly agree
Q21	I am involved with staying up-to-date on best practices for school health/wellness programming in relation to my school's participation in Dubai 30x30.
Q21_1	Response
1	Strongly disagree
2	Disagree
3	Somewhat disagree
4	Somewhat agree
5	Agree
6	Strongly agree
Q22	I am involved with advocating for my school's participation in Dubai 30x30.
Q22_1	Response
1	Strongly disagree
2	Disagree
3	Somewhat disagree
4	Somewhat agree
5	Agree
6	Strongly agree
Q23	I am involved with being a health/fitness role model for others in my school during Dubai 30x30.
Q23_1	Response
1	Strongly disagree
2	Disagree
3	Somewhat disagree
4	Somewhat agree
5	Agree
6	Strongly agree
Q24	What technologies did you use with your students during Dubai 30x30 during lessons to facilitate engagement with physical activity?
Q24_a	Please explain why and how you used this technology, and with which students.
Q25	Did you engage with #DUBAI30x30 through social media during Dubai 30x30 in relation to engaging students in your school with physical activity?
1	Yes
2	No
Q25_a	If "Yes", please explain how and why you engaged with #DUBAI30x30.
Q26	Did you engage with any programs related to physical activity watches (e.g., Fitbits) related to Dubai 30x30 to engage students in your school with physical activity?
1	Yes
2	No
Q26_a	If "Yes", please explain how and why you engaged with wearables related to Dubai 30x30.
Q27	What is your full name?
Q28	What is your age?
Q29	What is your gender?
1	Female
2	Male
3	Prefer not to say
Q30	What is your race/ethnicity?
1	American Indian or Alaska Native
2	Asian
3	Black or African American
4	Hispanic or Latino
5	Native Hawaiin or Other Pacific Islander
6	White
7	Other
8	Prefer not to say
Q31	Please write the name of your school.			RGSGD=1; Hartland=2; Horizon=3; Al Mamoura=4; Ranches=5
Q32	Please write the total number of years you have served as a physical education teacher, counting this year.
Q33	Please select all levels at which you are currently teaching.
1	Primary school (ages 4-11)
2	Secondary school (ages 11-16)
3	College/sixth form/highers (ages 16-18)
4	Other
Q33_a	If you selected Other, please specify:
Q34	Are you certified/licensed to teach physical education?
1	Yes
2	No
Q35	Please select your highest degree earned.
1	Bachelor's
2	Master's
3	Doctoral
4	Other
Q35_a	If you selected Other, please specify:
Q36	Please write the approximate total number of students enrolled at your school.
Q37	Please write an estimate of the average teacher:student ratio (e.g., 1:25), not counting teaching assistants, for lessons in classroom subjects, such as math, science, and English.
Q38	Please write an estimate for the average teacher:student ratio (e.g., 1:25), not counting teaching assistants, for lessons in physical education.
Q39	Please write an estimate for the average number of teaching assistants available during lessons in classroom subjects, such as math, science and English.
Q40	Please write an estimate for the average number of teaching assistants available during lessons in physical education.
StartDate	Response start date
CompletionDate	Submission date

## Sheet: PE Teacher Data
Unique Response Number	1. During Physical Education…	1.1. Response	Coded Q1		2.1. Response	Coded Q21	3. During recess or other break times...	3.1. Response	Coded Q3	4. Before school...	4.1. Response	Coded Q4	5. After school…	5.1. Response	Coded Q5	On weekends...	6.1. Response	Coded Q6	7.1. Response	Coded Q7	8.1. Response	Coded Q8	9.1. Response	Coded Q9	10.1. Response	Coded Q10	11.1. Response	Coded 11	12.1. Response	Coded 12	13.1. Response	Coded 13	14.1. Response	Coded 14	15.1. Response	Coded 15	16.1. Response	Coded 16	17.1. Response	Coded 17	18.1. Response	Coded 18	19.1. Response	Coded 19	20.1. Response	Coded 20	21.1. Response	Coded 21	22.1. Response
978390-978372-102560746		A lot of Dubai 30x30 activities were provided	6		Quite a few Dubai 30x30 activities were provided	5		A lot of Dubai 30x30 activities were provided	6		A lot of Dubai 30x30 activities were provided	6		A lot of Dubai 30x30 activities were provided	6		Quite a few Dubai 30x30 activities were provided	5	Totally corresponds	7	Totally corresponds	7	Corresponds a lot	6	Totally corresponds	7	Does not correspond at all	1	Strongly agree	6	Strongly agree	6	Strongly agree	6	Strongly agree	6	Agree	5	Strongly agree	6	Strongly agree	6	Strongly agree	6	Strongly agree	6	Agree	5	Strongly agree
978390-978372-102669374		Quite a few Dubai 30x30 activities were provided	5		I don't know whether there were any Dubai 30x30 activities provided	7		A lot of Dubai 30x30 activities were provided	6		Quite a few Dubai 30x30 activities were provided	5		A lot of Dubai 30x30 activities were provided	6		No Dubai 30x30 activties were provided	1	Somewhat corresponds	3	Corresponds moderately	4	Does not correspond at all	1	Corresponds moderately	4	Does not correspond at all	1	Somewhat agree	4	Strongly agree	6	Strongly agree	6	Somewhat agree	4	Somewhat disagree	3	Agree	5	Agree	5	Somewhat disagree	3	Somewhat agree	4	Strongly agree	6	Strongly agree
978390-978372-102759173		Quite a few Dubai 30x30 activities were provided	5		Dubai 30x30 activities were occasionally provided	3		A lot of Dubai 30x30 activities were provided	6		A lot of Dubai 30x30 activities were provided	6		Quite a few Dubai 30x30 activities were provided	5		A fair amount of Dubai 30x30 activities were provided	4	Corresponds a lot	6	Corresponds a lot	6	Corresponds quite a bit	5	Corresponds a lot	6	Somewhat corresponds	3	Somewhat agree	4	Agree	5	Agree	5	Somewhat agree	4	Somewhat agree	4	Somewhat agree	4	Somewhat agree	4	Somewhat agree	4	Somewhat agree	4	Somewhat agree	4	Somewhat agree
978390-978372-102759174		A lot of Dubai 30x30 activities were provided	6		Dubai 30x30 activities were occasionally provided	3		A lot of Dubai 30x30 activities were provided	6		A lot of Dubai 30x30 activities were provided	6		A lot of Dubai 30x30 activities were provided	6		Dubai 30x30 activities were occasionally provided	3	Corresponds a lot	6	Totally corresponds	7	Corresponds quite a bit	5	Corresponds very little	2	Does not correspond at all	1	Agree	5	Agree	5	Agree	5	Agree	5	Somewhat agree	4	Somewhat agree	4	Somewhat agree	4	Disagree	2	Agree	5	Somewhat agree	4	Somewhat agree
978390-978372-102759810		A lot of Dubai 30x30 activities were provided	6		A fair amount of Dubai 30x30 activities were provided	4		A lot of Dubai 30x30 activities were provided	6		A fair amount of Dubai 30x30 activities were provided	4		A fair amount of Dubai 30x30 activities were provided	4		Very few Dubai 30x30 activities were provided	2	Corresponds a lot	6	Corresponds quite a bit	5	Corresponds moderately	4	Corresponds quite a bit	5	Does not correspond at all	1	Somewhat disagree	3	Strongly agree	1	Agree	5	Strongly agree	6	Somewhat agree	4	Strongly agree	6	Somewhat disagree	3	Strongly disagree	1	Disagree	2	Disagree	2	Somewhat agree
978390-978372-102759414		A fair amount of Dubai 30x30 activities were provided	4		A fair amount of Dubai 30x30 activities were provided	4		Quite a few Dubai 30x30 activities were provided	5		Quite a few Dubai 30x30 activities were provided	5		Quite a few Dubai 30x30 activities were provided	5		I don't know whether there were any Dubai 30x30 activities provided	7	Somewhat corresponds	3	Somewhat corresponds	3	Somewhat corresponds	3	Somewhat corresponds	3	Corresponds moderately	4	Disagree	2	Disagree	2	Somewhat disagree	3	Somewhat agree	4	Somewhat disagree	3	Disagree	2	Somewhat disagree	3	Disagree	2	Somewhat agree	4	Disagree	2	Somewhat agree
978390-978372-102767880		Dubai 30x30 activities were occasionally provided	3		No Dubai 30x30 activties were provided	1		Dubai 30x30 activities were occasionally provided	3		Dubai 30x30 activities were occasionally provided	3		Dubai 30x30 activities were occasionally provided	3		Very few Dubai 30x30 activities were provided	2	Corresponds quite a bit	5	Corresponds quite a bit	5	Corresponds quite a bit	5	Corresponds quite a bit	6	Does not correspond at all	1	Strongly agree	6	Strongly agree	6	Strongly agree	6	Strongly agree	6	Strongly agree	6	Strongly agree	6	Strongly agree	6	There is no such committee	0	Strongly agree	6	Strongly agree	6	Strongly agree
978390-978372-102770345		A lot of Dubai 30x30 activities were provided	6		A lot of Dubai 30x30 activities were provided	6		Quite a few Dubai 30x30 activities were provided	5		Quite a few Dubai 30x30 activities were provided	5		A lot of Dubai 30x30 activities were provided	6		A lot of Dubai 30x30 activities were provided	6	Corresponds a lot	6	Corresponds a lot	6	Somewhat corresponds	3	Corresponds moderately	4	Does not correspond at all	1	Strongly agree	6	Strongly agree	6	Strongly agree	6	Strongly agree	6	Strongly agree	6	Strongly agree	6	Strongly agree	6	Somewhat agree	4	Somewhat agree	4	Agree	5	Somewhat agree
978390-978372-102818167		A fair amount of Dubai 30x30 activities were provided	4		Dubai 30x30 activities were occasionally provided	3		A fair amount of Dubai 30x30 activities were provided	4		A fair amount of Dubai 30x30 activities were provided	4		Dubai 30x30 activities were occasionally provided	3		Dubai 30x30 activities were occasionally provided	3	Corresponds quite a bit	5	Corresponds a lot	6	Corresponds quite a bit	5	Corresponds a lot	6	Does not correspond at all	1	Agree	5	Somewhat agree	4	Agree	5	Agree	5	Somewhat agree	4	Agree	5	Agree	5	Strongly agree	6	Agree	5	Agree	5	Agree
978390-978372-102826162		Quite a few Dubai 30x30 activities were provided	6		No Dubai 30x30 activties were provided	7		A fair amount of Dubai 30x30 activities were provided	4		Dubai 30x30 activities were occasionally provided	3		Dubai 30x30 activities were occasionally provided	3		No Dubai 30x30 activties were provided	1	Corresponds moderately	4	Does not correspond at all	1	Does not correspond at all	1	Totally corresponds	7	Somewhat corresponds	3	Strongly agree	6	Somewhat disagree	3	Agree	5	Strongly agree	6	Strongly agree	6	Strongly agree	6	Strongly agree	6	Somewhat disagree	3	Strongly agree	6	Strongly disagree	1	Strongly agree
978390-978372-102826239		A lot of Dubai 30x30 activities were provided	5		No Dubai 30x30 activties were provided	7		A fair amount of Dubai 30x30 activities were provided	4		Dubai 30x30 activities were occasionally provided	3		Dubai 30x30 activities were occasionally provided	3		No Dubai 30x30 activties were provided	1	Somewhat corresponds	3	Does not correspond at all	1	Does not correspond at all	1	Corresponds a lot	6	Somewhat corresponds	3	Somewhat agree	4	Somewhat agree	4	Strongly disagree	1	Strongly disagree	1	Strongly disagree	1	Strongly disagree	1	Strongly disagree	1	Strongly disagree	1	Strongly disagree	1	Strongly disagree	1	Strongly disagree
978390-978372-102830778		A fair amount of Dubai 30x30 activities were provided	4		Very few Dubai 30x30 activities were provided	2		A lot of Dubai 30x30 activities were provided	6		A fair amount of Dubai 30x30 activities were provided	4		A fair amount of Dubai 30x30 activities were provided	4		No Dubai 30x30 activties were provided	1	Corresponds a lot	6	Corresponds quite a bit	5	Corresponds very little	2	Corresponds moderately	4	Corresponds very little	2	Agree	5	Agree	5	Somewhat disagree	3	Somewhat agree	4	Somewhat disagree	3	Somewhat agree	4	Somewhat agree	4	Disagree	2	Somewhat agree	4	Somewhat agree	4	Somewhat agree
978390-978372-102871673		A fair amount of Dubai 30x30 activities were provided	4		Very few Dubai 30x30 activities were provided	2		A lot of Dubai 30x30 activities were provided	6		A fair amount of Dubai 30x30 activities were provided	4		Quite a few Dubai 30x30 activities were provided	5		Very few Dubai 30x30 activities were provided	2	Corresponds a lot	6	Corresponds a lot	6	Somewhat corresponds	3	Corresponds a lot	6	Corresponds very little	2	Somewhat agree	4	Somewhat agree	4	Disagree	2	Somewhat disagree	3	Somewhat agree	4	Somewhat agree	4	Disagree	2	Disagree	2	Somewhat agree	4	Somewhat agree	4	Somewhat agree
978390-978372-102900643		Very few Dubai 30x30 activities were provided	2		No Dubai 30x30 activties were provided	1		A fair amount of Dubai 30x30 activities were provided	4		Dubai 30x30 activities were occasionally provided	3		Very few Dubai 30x30 activities were provided	2		No Dubai 30x30 activties were provided	1	Corresponds moderately	4	Corresponds moderately	4	Somewhat corresponds	3	Corresponds quite a bit	5	Does not correspond at all	1	Somewhat agree	4	Somewhat agree	4	Somewhat disagree	3	Disagree	2	Strongly disagree	1	Strongly disagree	1	Somewhat agree	4	Strongly disagree	1	Somewhat agree	4	Strongly disagree	1	Somewhat disagree
978390-978372-102930616		A fair amount of Dubai 30x30 activities were provided	4		Very few Dubai 30x30 activities were provided	2		Dubai 30x30 activities were occasionally provided	3		A lot of Dubai 30x30 activities were provided	6		A fair amount of Dubai 30x30 activities were provided	4		No Dubai 30x30 activties were provided	1	Corresponds quite a bit	5	Corresponds a lot	6	Totally corresponds	7	Totally corresponds	7	Does not correspond at all	1	Strongly agree	6	Agree	6	Strongly agree	6	Strongly agree	6	Agree	5	Strongly agree	6	Agree	5	Agree	5	Strongly agree	6	Somewhat agree	4	Strongly agree
978390-978372-102934001		A fair amount of Dubai 30x30 activities were provided	4		Very few Dubai 30x30 activities were provided	2		A fair amount of Dubai 30x30 activities were provided	4		A fair amount of Dubai 30x30 activities were provided	4		A fair amount of Dubai 30x30 activities were provided	4		No Dubai 30x30 activties were provided	1	Corresponds a lot	6	Corresponds moderately	5	Does not correspond at all	1	Corresponds quite a bit	6	Does not correspond at all	1	Agree	5	Agree	6	Agree	5	Agree	5			Agree	5	Agree	5	Strongly agree	6	Agree	5	Agree	5	Agree
978390-978372-102936465		Quite a few Dubai 30x30 activities were provided	5		Dubai 30x30 activities were occasionally provided	3		Dubai 30x30 activities were occasionally provided	3		Very few Dubai 30x30 activities were provided	2		A fair amount of Dubai 30x30 activities were provided	4		No Dubai 30x30 activties were provided	1	Corresponds moderately	4	Corresponds very little	2	Corresponds very little	2	Corresponds quite a bit	6	Corresponds very little	2	Agree	5	Agree	6	Somewhat agree	4	Somewhat agree	4	Somewhat disagree	3	Somewhat agree	4	Somewhat agree	4	Somewhat disagree	3	Somewhat agree	4	Somewhat agree	4	Agree
978390-978372-102986154		A fair amount of Dubai 30x30 activities were provided	2		A fair amount of Dubai 30x30 activities were provided	4		Very few Dubai 30x30 activities were provided	2		Very few Dubai 30x30 activities were provided	2		Very few Dubai 30x30 activities were provided	2		Very few Dubai 30x30 activities were provided	2	Somewhat corresponds	3	Somewhat corresponds	3	Corresponds very little	2	Corresponds very little	2	Corresponds very little	2	Agree	5	Agree	6	Agree	5	Agree	5	Agree	5	Agree	5	Agree	5	Agree	5	Agree	5	Agree	5	Agree
		M=	4.5		M=	3		M=	4.61111		M=	4.16667		M=	4.16667		M=	2.17647	M=		M=	4.55556	M=	3.27778	M=	5.11111	M=	1.72222	M=	4.72222	#DIV/0!	4.72222	#DIV/0!	4.5	#DIV/0!	4.55556	#DIV/0!	3.94118	#DIV/0!	4.44444	#DIV/0!	4.33333	#DIV/0!	3.11111	#DIV/0!	4.38889	#DIV/0!	3.77778	#DIV/0!
		SD=	1.29479		SD=	1.41421		SD=	1.33456		SD=	1.33945		SD=	1.33945		SD=	1.55062	SD=		SD=	1.88562	SD=	1.87257	SD=	1.60473	SD=	0.95828	SD=	1.12749	#DIV/0!	1.52646	#DIV/0!	1.50489	#DIV/0!	1.46417	#DIV/0!	1.51948	#DIV/0!	1.65288	#DIV/0!	1.41421	#DIV/0!	1.9063	#DIV/0!	1.33456	#DIV/0!	1.6647	#DIV/0!
		N=	18		N=	15		N=	18		N=	18		N=	18		N=	17	N=		N=	18	N=	18	N=	18	N=	18	N=	18	N=	18	N=	18	N=	18	N=	17	N=	18	N=	18	N=	18	N=	18	N=	18	N=
[truncated: 33 more columns]

## Sheet: Key for Principal Data
URN	Unique Response Number
Q1	During Physical Education...
Q1_1	Response
1	No Dubai 30x30 activties were provided
2	Very few Dubai 30x30 activities were provided
3	Dubai 30x30 activities were occasionally provided
4	A fair amount of Dubai 30x30 activities were provided
5	Quite a few Dubai 30x30 activities were provided
6	A lot of Dubai 30x30 activities were provided
7	I don't know whether there were any Dubai 30x30 activities provided
Q2	During academic classroom time (for example, while students are learning maths, science, Arabic and other subjects)...
Q2_1	Response
1	No Dubai 30x30 activties were provided
2	Very few Dubai 30x30 activities were provided
3	Dubai 30x30 activities were occasionally provided
4	A fair amount of Dubai 30x30 activities were provided
5	Quite a few Dubai 30x30 activities were provided
6	A lot of Dubai 30x30 activities were provided
7	I don't know whether there were any Dubai 30x30 activities provided
Q3	During recess or other break times...
Q3_1	Response
1	No Dubai 30x30 activties were provided
2	Very few Dubai 30x30 activities were provided
3	Dubai 30x30 activities were occasionally provided
4	A fair amount of Dubai 30x30 activities were provided
5	Quite a few Dubai 30x30 activities were provided
6	A lot of Dubai 30x30 activities were provided
7	I don't know whether there were any Dubai 30x30 activities provided
Q4	Before school...
Q4_1	Response
1	No Dubai 30x30 activties were provided
2	Very few Dubai 30x30 activities were provided
3	Dubai 30x30 activities were occasionally provided
4	A fair amount of Dubai 30x30 activities were provided
5	Quite a few Dubai 30x30 activities were provided
6	A lot of Dubai 30x30 activities were provided
7	I don't know whether there were any Dubai 30x30 activities provided
Q5	After school...
Q5_1	Response
1	No Dubai 30x30 activties were provided
2	Very few Dubai 30x30 activities were provided
3	Dubai 30x30 activities were occasionally provided
4	A fair amount of Dubai 30x30 activities were provided
5	Quite a few Dubai 30x30 activities were provided
6	A lot of Dubai 30x30 activities were provided
7	I don't know whether there were any Dubai 30x30 activities provided
Q6	On weekends...
Q6_1	Response
1	No Dubai 30x30 activties were provided
2	Very few Dubai 30x30 activities were provided
3	Dubai 30x30 activities were occasionally provided
4	A fair amount of Dubai 30x30 activities were provided
5	Quite a few Dubai 30x30 activities were provided
6	A lot of Dubai 30x30 activities were provided
7	I don't know whether there were any Dubai 30x30 activities provided
Q7	I am involved with Dubai 30x30 because I find it pleasant.
Q7_1	Response
1	Does not correspond at all
2	Corresponds very little
3	Somewhat corresponds
4	Corresponds moderately
5	Corresponds quite a bit
6	Corresponds a lot
7	Totally corresponds
Q8	I am involved with Dubai 30x30 because it is important for me.
Q8_1	Response
1	Does not correspond at all
2	Corresponds very little
3	Somewhat corresponds
4	Corresponds moderately
5	Corresponds quite a bit
6	Corresponds a lot
7	Totally corresponds
Q9	I am involved with Dubai 30x30 because if I don't do it, I will feel bad.
Q9_1	Response
1	Does not correspond at all
2	Corresponds very little
3	Somewhat corresponds
4	Corresponds moderately
5	Corresponds quite a bit
6	Corresponds a lot
7	Totally corresponds
Q10	I am involved with Dubai 30x30 because my work as a principal demands it.
Q10_1	Response
1	Does not correspond at all
2	Corresponds very little
3	Somewhat corresponds
4	Corresponds moderately
5	Corresponds quite a bit
6	Corresponds a lot
7	Totally corresponds
Q11	I don't feel concerned because I think that being involved with Dubai 30/30 is not a part of my job.
Q11_1	Response
1	Does not correspond at all
2	Corresponds very little
3	Somewhat corresponds
4	Corresponds moderately
5	Corresponds quite a bit
6	Corresponds a lot
7	Totally corresponds
Q12	I am involved with Dubai 30/30 planning at my school.
Q12_1	Response
1	Strongly disagree
2	Disagree
3	Somewhat disagree
4	Somewhat agree
5	Agree
6	Strongly agree
Q13	I am involved with evaluating my school's participation in Dubai 30x30.
Q13_1	Response
1	Strongly disagree
2	Disagree
3	Somewhat disagree
4	Somewhat agree
5	Agree
6	Strongly agree
Q14	I am involved with providing professional development opportunities related to Dubai 30x30 at my school.
Q14_1	Response
1	Strongly disagree
2	Disagree
3	Somewhat disagree
4	Somewhat agree
5	Agree
6	Strongly agree
Q15	I am involved with establishing Dubai 30x30 activities at my school.
Q15_1	Response
1	Strongly disagree
2	Disagree
3	Somewhat disagree
4	Somewhat agree
5	Agree
6	Strongly agree
Q16	I am involved with setting performance standards for my school's participation in Dubai 30x30.
Q16_1	Response
1	Strongly disagree
2	Disagree
3	Somewhat disagree
4	Somewhat agree
5	Agree
6	Strongly agree
Q17	I am involved with allocating resources for my school's participation in Dubai 30x30.
Q17_1	Response
1	Strongly disagree
2	Disagree
3	Somewhat disagree
4	Somewhat agree
5	Agree
6	Strongly agree
Q18	I am involved with serving on my school's Dubai 30x30 committee or other related (e.g., school wellness) committee, board, or task force.
Q18_1	Response
1	Strongly disagree
2	Disagree
3	Somewhat disagree
4	Somewhat agree
5	Agree
6	Strongly agree
7	There is no such committee
Q19	I am involved with building/maintaining partnerships with community constituents to implement/sustain my school's participation in Dubai 30x30.
Q19_1	Response
1	Strongly disagree
2	Disagree
3	Somewhat disagree
4	Somewhat agree
5	Agree
6	Strongly agree
Q20	I am involved with organizing Dubai 30x30 activities at my school.
Q20_1	Response
1	Strongly disagree
2	Disagree
3	Somewhat disagree
4	Somewhat agree
5	Agree
6	Strongly agree
Q21	I am involved with staying up-to-date on best practices for school health/wellness programming in relation to my school's participation in Dubai 30x30.
Q21_1	Response
1	Strongly disagree
2	Disagree
3	Somewhat disagree
4	Somewhat agree
5	Agree
6	Strongly agree
Q22	I am involved with advocating for my school's participation in Dubai 30x30.
Q22_1	Response
1	Strongly disagree
2	Disagree
3	Somewhat disagree
4	Somewhat agree
5	Agree
6	Strongly agree
Q23	I am involved with being a health/fitness role model for others in my school during Dubai 30x30.
Q23_1	Response
1	Strongly disagree
2	Disagree
3	Somewhat disagree
4	Somewhat agree
5	Agree
6	Strongly agree
Q24	What is your full name?
Q25	What is your age?
1	5
2	6
3	7
4	8
5	9
6	10
7	11
8	12
9	13
10	14
11	15
12	16
13	17
14	18
15	Over 18
Q26	What is your gender?
1	Female
2	Male
3	Prefer not to say
Q27	What is your race/ethnicity?
1	American Indian or Alaska Native
2	Asian
3	Black or African American
4	Hispanic or Latino
5	Native Hawaiin or Other Pacific Islander
6	White
7	Other
8	Prefer not to say
Q28	Please write the name of your school.
Q29	Please write the total number of years you have served as a school principal, counting this year.
Q30	Please write the total number of years you have served as a professional educator (e.g, teacher, principal), counting this year.
Q31	Please select your highest degree earned.
1	Bachelor's
2	Master's
3	Doctoral
4	Other
Q31_a	If you selected Other, please specify:
Q32	Please write the approximate total number of students enrolled at your school.
Q33	Please write an estimate of the average teacher:student ratio (e.g., 1:25), not counting teaching assistants, for lessons in classroom subjects, such as math, science, and English.
Q34	Please write an estimate for the average teacher:student ratio (e.g., 1:25), not counting teaching assistants, for lessons in physical education.
Q35	Please write an estimate for the average number of teaching assistants available during lessons in classroom subjects, such as math, science and English.
Q36	Please write an estimate for the average number of teaching assistants available during lessons in physical education.
StartDate	Response start date
CompletionDate	Submission date

## Sheet: Prinicipal Data
Unique Response Number	1. During Physical Education...	1.1. Response	Coded Q1	2. During academic classroom time (for example, while students are learning maths, science, Arabic and other subjects)...	2.1. Response	Coded Q2	3. During recess or other break times...	3.1. Response	Coded Q3	4. Before school...	4.1. Response	Coded Q4	5. After school...	5.1. Response	Coded Q5	6. On weekends...	6.1. Response	Coded Q6	7. I am involved with Dubai 30x30 because I find it pleasant.	7.1. Response	Coded Q7	8. I am involved with Dubai 30x30 because it is important for me.	8.1. Response	Coded Q8	9. I am involved with Dubai 30x30 because if I don't do it, I will feel bad.	9.1. Response	Coded Q9	10. I am involved with Dubai 30x30 because my work as a principal demands it.	10.1. Response	Coded Q10	11. I don't feel concerned because I think that being involved with Dubai 30/30 is not a part of my job.	11.1. Response	Coded Q11	12. I am involved with Dubai 30/30 planning at my school.	12.1. Response	Coded Q12	13. I am involved with evaluating my school's participation in Dubai 30x30.	13.1. Response	Coded Q13	14. I am involved with providing professional development opportunities related to Dubai 30x30 at my school.	14.1. Response	Coded Q14	15. I am involved with establishing Dubai 30x30 activities at my school.	15.1. Response	Coded Q15	16. I am involved with setting performance standards for my school's participation in Dubai 30x30.	16.1. Response	Coded Q16	17. I am involved with allocating resources for my school's participation in Dubai 30x30.
977921-977903-102768478		A lot of Dubai 30x30 activities were provided	6		Quite a few Dubai 30x30 activities were provided	5		A lot of Dubai 30x30 activities were provided	6		A lot of Dubai 30x30 activities were provided	6		Quite a few Dubai 30x30 activities were provided	5		Very few Dubai 30x30 activities were provided	2		Corresponds a lot	6		Totally corresponds	7		Somewhat corresponds	3		Corresponds quite a bit	5		Does not correspond at all	1		Agree	5		Agree	5		Agree	5		Somewhat agree	4		Somewhat agree	4
977921-977903-104188231		Dubai 30x30 activities were occasionally provided	3		No Dubai 30x30 activties were provided	1		A fair amount of Dubai 30x30 activities were provided	4		No Dubai 30x30 activties were provided	1		Dubai 30x30 activities were occasionally provided	3		No Dubai 30x30 activties were provided	1		Corresponds a lot	6		Corresponds quite a bit	5		Corresponds quite a bit	5		Somewhat corresponds	3		Does not correspond at all	1		Somewhat agree	4		Somewhat agree	4		Strongly disagree	1		Somewhat agree	4		Somewhat agree	4
		M=	4.5		M=	3		M=	5		M=	3.5		M=	4		M=	1.5		M=	6		M=	6		M=	4		M=	4		M=	1		M=	4.5			4.5	#DIV/0!	#DIV/0!	3	#DIV/0!	#DIV/0!	4	#DIV/0!	#DIV/0!	4	#DIV/0!
		SD=	2.12132		SD=	2.82843		SD=	1.41421		SD=	3.53553		SD=	1.41421		SD=	0.707107		SD=	0		SD=	1.41421		SD=	1.41421		SD=	1.41421		SD=	0		SD=	0.707107	#DIV/0!	#DIV/0!	0.707107	#DIV/0!	#DIV/0!	2.82843	#DIV/0!	#DIV/0!	0	#DIV/0!	#DIV/0!	0	#DIV/0!
		N=	2		N=	2		N=	2		N=	2		N=	2		N=	2		N=	2		N=	2		N=	2		N=	2		N=	2		N=	2		N=	2		N=			N=			N=
[truncated: 36 more columns]
