# Supplementary material for: Whole-of-school physical activity implementation in the context of the Dubai Fitness Challenge
Source: PLoS One. 2024 Mar 13;19(3):e0290856. doi: 10.1371/journal.pone.0290856 (PMC10936810; doi:10.1371/journal.pone.0290856)
Supplement: S3 File — (XLSX) [file pone.0290856.s003.xlsx]

## Sheet: Key
URN	Unique Response Number
Q1	During Physical Education...
Q1_1	Response
1	I did not participate at all in Dubai 30x30 activities
2	I participated very little in Dubai 30x30 activities
3	I participated occasionally in Dubai 30x30 activities
4	I participated a fair amount in Dubai 30x30 activities
5	I participated quite a bit in Dubai 30x30 activities
6	I participated a lot in Dubai 30x30 activities
7	There were no Dubai 30/30 activities provided
Q2	During academic classroom time (for example, while learning maths, science, Arabic and other subjects)...
Q2_1	Response
1	I did not participate at all in Dubai 30x30 activities
2	I participated very little in Dubai 30x30 activities
3	I participated occasionally in Dubai 30x30 activities
4	I participated a fair amount in Dubai 30x30 activities
5	I participated quite a bit in Dubai 30x30 activities
6	I participated a lot in Dubai 30x30 activities
7	There were no Dubai 30/30 activities provided
Q3	During recess or other break times...
Q3_1	Response
1	I did not participate at all in Dubai 30x30 activities
2	I participated very little in Dubai 30x30 activities
3	I participated occasionally in Dubai 30x30 activities
4	I participated a fair amount in Dubai 30x30 activities
5	I participated quite a bit in Dubai 30x30 activities
6	I participated a lot in Dubai 30x30 activities
7	There were no Dubai 30/30 activities provided
Q4	Before school...
Q4_1	Response
1	I did not participate at all in Dubai 30x30 activities
2	I participated very little in Dubai 30x30 activities
3	I participated occasionally in Dubai 30x30 activities
4	I participated a fair amount in Dubai 30x30 activities
5	I participated quite a bit in Dubai 30x30 activities
6	I participated a lot in Dubai 30x30 activities
7	There were no Dubai 30/30 activities provided
Q5	After school...
Q5_1	Response
1	I did not participate at all in Dubai 30x30 activities
2	I participated very little in Dubai 30x30 activities
3	I participated occasionally in Dubai 30x30 activities
4	I participated a fair amount in Dubai 30x30 activities
5	I participated quite a bit in Dubai 30x30 activities
6	I participated a lot in Dubai 30x30 activities
7	There were no Dubai 30/30 activities provided
Q6	On weekends...
Q6_1	Response
1	I did not participate at all in Dubai 30x30 activities
2	I participated very little in Dubai 30x30 activities
3	I participated occasionally in Dubai 30x30 activities
4	I participated a fair amount in Dubai 30x30 activities
5	I participated quite a bit in Dubai 30x30 activities
6	I participated a lot in Dubai 30x30 activities
7	There were no Dubai 30/30 activities provided
Q7	Overall, social media has been a good source of information for me in regard to physical activity during Dubai 30x30.
Q7_1	Response
1	Strongly disagree
2	Disagree
3	Neutral
4	Agree
5	Strongly agree
Q8	Overall, social media during Dubai 30x30 has had a positive influence on my engagement with physical activity.
Q8_1	Response
1	Strongly disagree
2	Disagree
3	Neutral
4	Agree
5	Strongly agree
Q10	Think about your typical week. How many days did you exercise for at least 60 minutes during which you got out of breath?
Q10_1	Days
1	0
2	1
3	2
4	3
5	4
6	5
7	6
8	7
Q11	Think about your last 7 days. How many days did you exercise for at least 60 minutes during which your got out of breath?
Q11_1	Days
1	0
2	1
3	2
4	3
5	4
6	5
7	6
8	7
Q12	I like school...
Q12_1	Response
1	Not at all
2	Not very much
3	Like it a bit
4	Like it a lot
Q13	School is a nice place to be.
Q13_1	Response
1	Strongly disagree
2	Disagree
3	Somewhat disagree
4	Mostly agree
5	Agree
6	Strongly agree
Q14	Going to school is boring.
Q14_1	Response
1	Strongly disagree
2	Disagree
3	Somewhat disagree
4	Mostly agree
5	Agree
6	Strongly agree
Q15	For the pleasure I feel in living exciting experiences.
Q15_1	Response
1	Does not correspond at all
2	Corresponds very little
3	Somewhat corresponds
4	Corresponds moderately
5	Corresponds quite a bit
6	Corresponds a lot
7	Corresponds exactly
Q16	For the pleasure it gives me to know more about the physical activities I do.
Q16_1	Response
1	Does not correspond at all
2	Corresponds very little
3	Somewhat corresponds
4	Corresponds moderately
5	Corresponds quite a bit
6	Corresponds a lot
7	Corresponds exactly
Q17	I used to have good reasons for particpating in physical activity, but now I am asking myself if I should continue doing it.
Q17_1	Response
1	Does not correspond at all
2	Corresponds very little
3	Somewhat corresponds
4	Corresponds moderately
5	Corresponds quite a bit
6	Corresponds a lot
7	Corresponds exactly
Q18	For the pleasure of discovering new skills or training techniques.
Q18_1	Response
1	Does not correspond at all
2	Corresponds very little
3	Somewhat corresponds
4	Corresponds moderately
5	Corresponds quite a bit
6	Corresponds a lot
7	Corresponds exactly
Q19	I don't know anymore; I have the impression that I am incapable of being successful when doing physical activities.
Q19_1	Response
1	Does not correspond at all
2	Corresponds very little
3	Somewhat corresponds
4	Corresponds moderately
5	Corresponds quite a bit
6	Corresponds a lot
7	Corresponds exactly
Q20	Because it allows me to be well regarded by people that I know.
Q20_1	Response
1	Does not correspond at all
2	Corresponds very little
3	Somewhat corresponds
4	Corresponds moderately
5	Corresponds quite a bit
6	Corresponds a lot
7	Corresponds exactly
Q21	Because, in my opinion, it is one of the best ways to meet people.
Q21_1	Response
1	Does not correspond at all
2	Corresponds very little
3	Somewhat corresponds
4	Corresponds moderately
5	Corresponds quite a bit
6	Corresponds a lot
7	Corresponds exactly
Q22	Because I feel a lot of personal satisfaction while mastering skills or other challenges involved with the physical activities I do.
Q22_1	Response
1	Does not correspond at all
2	Corresponds very little
3	Somewhat corresponds
4	Corresponds moderately
5	Corresponds quite a bit
6	Corresponds a lot
7	Corresponds exactly
Q23	Because it is absolutely necessary to do physical activity if one wants to be in shape.
Q23_1	Response
1	Does not correspond at all
2	Corresponds very little
3	Somewhat corresponds
4	Corresponds moderately
5	Corresponds quite a bit
6	Corresponds a lot
7	Corresponds exactly
Q24	For the prestige of being well accomplished in physical activity pursuits (e.g., sports).
Q24_1	Response
1	Does not correspond at all
2	Corresponds very little
3	Somewhat corresponds
4	Corresponds moderately
5	Corresponds quite a bit
6	Corresponds a lot
7	Corresponds exactly
Q25	Because it is one of the best ways I have chosen to develop other aspects of myself.
Q25_1	Response
1	Does not correspond at all
2	Corresponds very little
3	Somewhat corresponds
4	Corresponds moderately
5	Corresponds quite a bit
6	Corresponds a lot
7	Corresponds exactly
Q26	For the pleasure I feel while improving some of my weak points.
Q26_1	Response
1	Does not correspond at all
2	Corresponds very little
3	Somewhat corresponds
4	Corresponds moderately
5	Corresponds quite a bit
6	Corresponds a lot
7	Corresponds exactly
Q27	For the excitement I feel when I am really involved in the activities I do.
Q27_1	Response
1	Does not correspond at all
2	Corresponds very little
3	Somewhat corresponds
4	Corresponds moderately
5	Corresponds quite a bit
6	Corresponds a lot
7	Corresponds exactly
Q28	Because I must do physical activity to feel good about myself.
Q28_1	Response
1	Does not correspond at all
2	Corresponds very little
3	Somewhat corresponds
4	Corresponds moderately
5	Corresponds quite a bit
6	Corresponds a lot
7	Corresponds exactly
Q29	For the satisfaction I experience while I am perfecting my abilities.
Q29_1	Response
1	Does not correspond at all
2	Corresponds very little
3	Somewhat corresponds
4	Corresponds moderately
5	Corresponds quite a bit
6	Corresponds a lot
7	Corresponds exactly
Q30	Because people around me think it is important to be in shape.
Q30_1	Response
1	Does not correspond at all
2	Corresponds very little
3	Somewhat corresponds
4	Corresponds moderately
5	Corresponds quite a bit
6	Corresponds a lot
7	Corresponds exactly
Q31	I try to be nice to other people. I care about their feelings.
Q31_1	Response
1	Not true
2	Somewhat true
3	Certainly true
Q32	I am restless, I cannot stay still for long.
Q32_1	Response
1	Not true
2	Somewhat true
3	Certainly true
Q33	I get a lot of headaches, stomach-aches, or sickness.
Q33_1	Response
1	Not true
2	Somewhat true
3	Certainly true
Q34	I usually share with others, for example, books, games, food.
Q34_1	Response
1	Not true
2	Somewhat true
3	Certainly true
Q35	I get very angry and often lose my temper.
Q35_1	Response
1	Not true
2	Somewhat true
3	Certainly true
Q36	I would rather be alone than with people of my age.
Q36_1	Response
1	Not true
2	Somewhat true
3	Certainly true
Q37	I usually do as I am told.
Q37_1	Response
1	Not true
2	Somewhat true
3	Certainly true
Q38	I worry a lot.
Q38_1	Not true
1	Not true
2	Somewhat true
3	Certainly true
Q38_2	Somewhat true
1	Not true
2	Somewhat true
3	Certainly true
Q38_3	Certainly true
1	Not true
2	Somewhat true
3	Certainly true
Q39	I worry a lot.
Q39_1	Response
1	Not true
2	Somewhat true
3	Certainly true
Q40	I am helpful if someone is hurt, upset or feeling ill.
Q40_1	Response
1	Not true
2	Somewhat true
3	Certainly true
Q41	I am constantly fidgeing or squirming.
Q41_1	Response
1	Not true
2	Somewhat true
3	Certainly true
Q42	I have one good friend or more.
Q42_1	Response
1	Not true
2	Somewhat true
3	Certainly true
Q43	I fight a lot. I can make other people do what I want.
Q43_1	Response
1	Not true
2	Somewhat true
3	Certainly true
Q44	I am often unhappy, depressed or tearful.
Q44_1	Response
1	Not true
2	Somewhat true
3	Certainly true
Q45	Other people my age generally like me.
Q45_1	Response
1	Not true
2	Somewhat true
3	Certainly true
Q46	I am easily distracted, I find it difficult to concentrate.
Q46_1	Response
1	Not true
2	Somewhat true
3	Certainly true
Q47	I am nervous in new situations. I easily lose confidence.
Q47_1	Response
1	Not true
2	Somewhat true
3	Certainly true
Q48	I am kind to younger children.
Q48_1	Response
1	Not true
2	Somewhat true
3	Certainly true
Q49	I am often accused of lying or cheating.
Q49_1	Response
1	Not true
2	Somewhat true
3	Certainly true
Q50	Other children or young people pick on me or bully me.
Q50_1	Response
1	Not true
2	Somewhat true
3	Certainly true
Q51	I often volunteer to help others (parents, teachers, children).
Q51_1	Response
1	Not true
2	Somewhat true
3	Certainly true
Q52	I think before I do things.
Q52_1	Response
1	Not true
2	Somewhat true
3	Certainly true
Q53	I take things that are not mine from home, school or elsewhere.
Q53_1	Response
1	Not true
2	Somewhat true
3	Certainly true
Q54	I get along better with adults than with people my own age.
Q54_1	Response
1	Not true
2	Somewhat true
3	Certainly true
Q55	I have many fears, I am easily scared.
Q55_1	Response
1	Not true
2	Somewhat true
3	Certainly true
Q56	I finish the work I'm doing. My attention is good.
Q56_1	Response
1	Not true
2	Somewhat true
3	Certainly true
Q57	Does your family complain about you having problems with overactivity or poor concentration?
Q57_1	Response
1	No
2	A little
3	A lot
Q58	Do your teachers complain about you having problems with overactivity or poor concentration?
Q58_1	Response
1	No
2	A little
3	A lot
Q59	Does your family complain about you being awkward or troublesome?
Q59_1	Response
1	No
2	A little
3	A lot
Q60	Do your teachers complain about you being awkward or troublesome?
Q60_1	Response
1	No
2	A little
3	A lot
Q61	Overall, do you think that you have difficulties in any of the following areas: emotions, concentration, behaviour or being able to get along with other people?
Q61_1	Response
1	No
2	Yes - minor difficulties
3	Yes - definite difficulties
4	Yes - severe difficulties
Q61_a	How long have these difficulties been present?
Q61_a_1	Response
1	Less than a month
2	1-5 months
3	6-12 months
4	Over a year
Q61_b	Do the difficultues distress you?
Q61_b_1	Response
1	Not at all
2	A little
3	A medium amount
4	A great deal
Q61_b_i	Home life
Q61_b_i_1	Response
1	Not at all
2	A little
3	A medium amount
4	A great deal
Q61_b_ii	Friendships
Q61_b_ii_1	Response
1	Not at all
2	A little
3	A medium amount
4	A great deal
Q61_b_iii	Classroom learning
Q61_b_iii_1	Response
1	Not at all
2	A little
3	A medium amount
4	A great deal
Q61_b_iv	Leisure activities
Q61_b_iv_1	Response
1	Not at all
2	A little
3	A medium amount
4	A great deal
Q61_c	Do the difficulties make it harder for those around you (family, friends, teachers, etc.)?
Q61_c_1	Response
1	Not at all
2	A little
3	A medium amount
4	A great deal
Q62	Taking part in lively physical activities gets one interested in using healthy habits.
Q62_1	Response
1	Strongly disagree
2	Disagree
3	Somewhat disagree
4	Mostly agree
5	Agree
6	Strongly agree
Q63	Sport activities help to teach and practice acceptable rules of behavior with other people.
Q63_1	Response
1	Strongly disagree
2	Disagree
3	Somewhat disagree
4	Mostly agree
5	Agree
6	Strongly agree
Q64	Time spent in dressing, showering and playing in sport activities could be more valuable if spent in other ways.
Q64_1	Response
1	Strongly disagree
2	Disagree
3	Somewhat disagree
4	Mostly agree
5	Agree
6	Strongly agree
Q65	A person's body usually has all the strength it needs without taking part in sport activities.
Q65_1	Response
1	Strongly disagree
2	Disagree
3	Somewhat disagree
4	Mostly agree
5	Agree
6	Strongy agree
Q66	Taking part in sport activities usually makes one more likeable and better able to get along with other people.
Q66_1	Response
1	Strongly disagree
2	Disagree
3	Somewhat disagree
4	Mostly agree
5	Agree
6	Strongy agree
Q67	Because physical skills seem very important in youth, it is necessary that a person be helped to learn and to improve them.
Q67_1	Response
1	Strongly disagree
2	Disagree
3	Somewhat disagree
4	Mostly agree
5	Agree
6	Strongy agree
Q68	Developing a physical skill will relax your mind.
Q68_1	Response
1	Strongly disagree
2	Disagree
3	Somewhat disagree
4	Mostly agree
5	Agree
6	Strongy agree
Q69	Exercises taken regularly are good for one's general health.
Q69_1	Response
1	Strongly disagree
2	Disagree
3	Somewhat disagree
4	Mostly agree
5	Agree
6	Strongy agree
Q70	Sports activities do more harm than they do good.
Q70_1	Response
1	Strongly disagree
2	Disagree
3	Somewhat disagree
4	Mostly agree
5	Agree
6	Strongy agree
Q71	Physical activity provides nothing that will be of value outside of training sessions.
Q71_1	Response
1	Strongly disagree
2	Disagree
3	Somewhat disagree
4	Mostly agree
5	Agree
6	Strongy agree
Q72	Sport activities provide no chance for learning to respect the rights of others.
Q72_1	Response
1	Strongly disagree
2	Disagree
3	Somewhat disagree
4	Mostly agree
5	Agree
6	Strongy agree
Q73	Physical activity is not valuable enough to make it worth the time spent.
Q73_1	Response
1	Strongly disagree
2	Disagree
3	Somewhat disagree
4	Mostly agree
5	Agree
6	Strongy agree
Q74	Physical activity is important in helping a person gain and keep all around good health.
Q74_1	Response
1	Strongly disagree
2	Disagree
3	Somewhat disagree
4	Mostly agree
5	Agree
6	Strongy agree
Q75	Physical activity situations are among the poorest for making friends.
Q75_1	Response
1	Strongly disagree
2	Disagree
3	Somewhat disagree
4	Mostly agree
5	Agree
6	Strongy agree
Q76	No definite good results come from taking part in physical activities.
Q76_1	Response
1	Strongly disagree
2	Disagree
3	Somewhat disagree
4	Mostly agree
5	Agree
6	Strongy agree
Q77	Taking part in team physical activities is helpful in learning how to get along with people and how to make friends.
Q77_1	Response
1	Strongly disagree
2	Disagree
3	Somewhat disagree
4	Mostly agree
5	Agree
6	Strongy agree
Q78	Sport activities tend to upset a person's feelings - for example, making him/her angry.
Q78_1	Response
1	Strongly disagree
2	Disagree
3	Somewhat disagree
4	Mostly agree
5	Agree
6	Strongy agree
Q79	Physical activity sessions are poor in chances to learn how to get along with other people.
Q79_1	Response
1	Strongly disagree
2	Disagree
3	Somewhat disagree
4	Mostly agree
5	Agree
6	Strongy agree
Q80	I would advise anyone who is able to take part in physical activities.
Q80_1	Response
1	Strongly disagree
2	Disagree
3	Somewhat disagree
4	Mostly agree
5	Agree
6	Strongy agree
Q81	Physical activity is helpful in building up enough extra strength and improving the ability to keep going for daily living.
Q81_1	Response
1	Strongly disagree
2	Disagree
3	Somewhat disagree
4	Mostly agree
5	Agree
6	Strongy agree
Q82	I do not eat until dinner during school days.
Q82_1	Response
1	Never true
2	Rarely true
3	Sometimes true
4	Usually true
5	Always true
Q83	I balance meal consumption with physical activity.
Q83_1	Response
1	Never true
2	Rarely true
3	Sometimes true
4	Usually true
5	Always true
Q84	Eating once a day suits me.
Q84_1	Response
1	Never true
2	Rarely true
3	Sometimes true
4	Usually true
5	Always true
Q85	Fresh vegetables dominant my daily diet.
Q85_1	Response
1	Never true
2	Rarely true
3	Sometimes true
4	Usually true
5	Always true
Q86	I experience trembling during the day because of hunger.
Q86_1	Response
1	Never true
2	Rarely true
3	Sometimes true
4	Usually true
5	Always true
Q87	I eat food as recommended by experts.
Q87_1	Response
1	Never true
2	Rarely true
3	Sometimes true
4	Usually true
5	Always true
Q88	I have three meals during the day.
Q88_1	Response
1	Never true
2	Rarely true
3	Sometimes true
4	Usually true
5	Always true
Q89	I take into consideration the number of calories I consume during the day.
Q89_1	Response
1	Never true
2	Rarely true
3	Sometimes true
4	Usually true
5	Always true
Q90	Fast food / street food is a good solution for my daily diet.
Q90_1	Response
1	Never true
2	Rarely true
3	Sometimes true
4	Usually true
5	Always true
Q91	I do not have enough time for a regular lunch during the day.
Q91_1	Response
1	Never true
2	Rarely true
3	Sometimes true
4	Usually true
5	Always true
Q92	When it's time to go to bed, I want to stay up and do other things.
Q92_1	Response
1	Never true
2	Rarely true
3	Sometimes true
4	Frequently true
5	Usually true
6	Always true
Q93	In general, I am ready for bed at bedtime.
Q93_1	Response
1	Never true
2	Rarely true
3	Sometimes true
4	Frequently true
5	Usually true
6	Always true
Q94	In general, I try to "put off" or delay going to bed.
Q94_1	Response
1	Never true
2	Rarely true
3	Sometimes true
4	Frequently true
5	Usually true
6	Always true
Q95	When it's time to go to sleep, I have trouble settling down.
Q95_1	Response
1	Never true
2	Rarely true
3	Sometimes true
4	Frequently true
5	Usually true
6	Always true
Q96	In general, I need help getting to sleep (for example, I need to listen to music, watch TV, take medication, or have someone else in the bed with me).
Q96_1	Response
1	Never true
2	Rarely true
3	Sometimes true
4	Frequently true
5	Usually true
6	Always true
Q97	After waking up during the night, I have trouble going back to sleep.
Q97_1	Response
1	Never true
2	Rarely true
3	Sometimes true
4	Frequently true
5	Usually true
6	Always true
Q98	After waking up during the night, I have trouble getting comfortable.
Q98_1	Response
1	Never true
2	Rarely true
3	Sometimes true
4	Frequently true
5	Usually true
6	Always true
Q99	After waking up during the night, I need help to go back to sleep (for example, I need to watch TV, read, or sleep with another person).
Q99_1	Response
1	Never true
2	Rarely true
3	Sometimes true
4	Frequently true
5	Usually true
6	Always true
Q100	In the morning, I wake up and feel ready to get up for the day.
Q100_1	Response
1	Never true
2	Rarely true
3	Sometimes true
4	Frequently true
5	Usually true
6	Always true
Q101	In the morning, I wake up feeling rested and alert.
Q101_1	Response
1	Never true
2	Rarely true
3	Sometimes true
4	Frequently true
5	Usually true
6	Always true
Q102	How many hours of sleep do you get on an average school night?
1	0
2	1
3	2
4	3
5	4
6	5
7	6
8	7
9	8
10	9
11	10
12	More than 10
Q103	Think about the last 7 days. How many hours a day, on average, did you spend watching TV/movies/videos, playing video games, texting, messaging, posting, or surfing the Internet in your free time? This includes time on any screen, such as a smartphone, tablet, TV, gaming device, computer, or wearable technology.
1	0
2	1
3	2
4	3
5	4
6	5
7	6
8	7
9	8
10	9
11	10
12	More than 10
Q106	What is your age?
1	5
2	6
3	7
4	8
5	9
6	10
7	11
8	12
9	13
10	14
11	15
12	16
13	17
14	18
15	Over 18
Q107	What is your gender?
1	Female
2	Male
3	Prefer not to say
Q108	Do you participate in any sports teams or other organized physical activity opportunities (e.g., clubs, intramurals) at your school or in the community?
1	Yes
2	No
3	Prefer not to say
4	Prefer not to say
Q109	What is your race/ethnicity?
1	American Indian or Alaska Native
2	Asian
3	Black or African American
4	Hispanic or Latino
5	Native Hawaiin or Other Pacific Islander
6	White
7	Other
8	Prefer not to say
Q110	Year/Grade in School
1	1
2	2
3	3
4	4
5	5
6	6
7	7
8	8
9	9
10	10
11	11
12	12
StartDate	Response start date
CompletionDate	Submission date

## Sheet: Results
Unique Response Number	1. During Physical Education...	1.1. Response	Q1 Coded	2. During academic classroom time (for example, while learning maths, science, Arabic and other subjects)...	2.1. Response	Q2 Coded	3. During recess or other break times...	3.1. Response	Q3 Coded	4. Before school...	4.1. Response	Q4 Coded	5. After school...	5.1. Response	Q5 Coded	6. On weekends...	6.1. Response	Q6 Coded	7. Overall, social media has been a good source of information for me in regard to physical activity during Dubai 30x30.	7.1. Response	8. Overall, social media during Dubai 30x30 has had a positive influence on my engagement with physical activity.	8.1. Response	10. Think about your typical week. How many days did you exercise for at least 60 minutes during which you got out of breath?	10.1. Days	11. Think about your last 7 days. How many days did you exercise for at least 60 minutes during which your got out of breath?	11.1. Days	12. I like school...	12.1. Response	13. School is a nice place to be.	13.1. Response	14. Going to school is boring.	14.1. Response	15. For the pleasure I feel in living exciting experiences.	15.1. Response	16. For the pleasure it gives me to know more about the physical activities I do.	16.1. Response	17. I used to have good reasons for particpating in physical activity, but now I am asking myself if I should continue doing it.	17.1. Response	18. For the pleasure of discovering new skills or training techniques.	18.1. Response	19. I don't know anymore; I have the impression that I am incapable of being successful when doing physical activities.	19.1. Response	20. Because it allows me to be well regarded by people that I know.	20.1. Response	21. Because, in my opinion, it is one of the best ways to meet people.	21.1. Response	22. Because I feel a lot of personal satisfaction while mastering skills or other challenges involved with the physical activities I do.	22.1. Response	23. Because it is absolutely necessary to do physical activity if one wants to be in shape.
981060-981042-102817729		I participated a fair amount in Dubai 30x30 activities	4		I participated very little in Dubai 30x30 activities	2		I participated occasionally in Dubai 30x30 activities	3		I participated very little in Dubai 30x30 activities	2		I participated quite a bit in Dubai 30x30 activities	5		I participated occasionally in Dubai 30x30 activities	3		Agree		Neutral		4		4		Like it a bit		Mostly agree		Somewhat disagree		Corresponds a lot		Corresponds a lot		Corresponds very little		Corresponds exactly		Does not correspond at all		Corresponds quite a bit		Corresponds a lot		Corresponds a lot
981060-981042-102818570		I participated a fair amount in Dubai 30x30 activities	4		There were no Dubai 30/30 activities provided	7		There were no Dubai 30/30 activities provided	7		There were no Dubai 30/30 activities provided	7		There were no Dubai 30/30 activities provided	7		There were no Dubai 30/30 activities provided	7		Agree		Disagree		7		7		Like it a bit		Mostly agree		Somewhat disagree		Corresponds exactly		Corresponds a lot		Corresponds very little		Corresponds quite a bit		Corresponds very little		Corresponds moderately		Corresponds quite a bit		Corresponds a lot
981060-981042-102818902		I participated occasionally in Dubai 30x30 activities	3		I participated very little in Dubai 30x30 activities	2		I did not participate at all in Dubai 30x30 activities	1		I participated very little in Dubai 30x30 activities	2		I participated very little in Dubai 30x30 activities	2		I participated very little in Dubai 30x30 activities	2		Neutral		Neutral		1		1		Like it a lot		Agree		Somewhat disagree		Corresponds moderately		Corresponds quite a bit				Corresponds moderately				Somewhat corresponds		Somewhat corresponds		Corresponds moderately
981060-981042-102818987		I participated a lot in Dubai 30x30 activities	6		I participated quite a bit in Dubai 30x30 activities	5		I participated a fair amount in Dubai 30x30 activities	4		I participated a fair amount in Dubai 30x30 activities	4		I participated occasionally in Dubai 30x30 activities	3		I participated a fair amount in Dubai 30x30 activities	4		Neutral		Neutral
981060-981042-102818943		I participated a lot in Dubai 30x30 activities	6		I participated a fair amount in Dubai 30x30 activities	4		I participated a fair amount in Dubai 30x30 activities	4		I participated a fair amount in Dubai 30x30 activities	4		I participated a fair amount in Dubai 30x30 activities	4		I participated a fair amount in Dubai 30x30 activities	4		Agree		Agree		4		4		Like it a bit		Agree		Disagree		Corresponds quite a bit		Corresponds quite a bit		Does not correspond at all		Corresponds quite a bit		Does not correspond at all		Corresponds quite a bit		Corresponds quite a bit		Corresponds quite a bit
981060-981042-102818946		I participated a lot in Dubai 30x30 activities	6		I participated quite a bit in Dubai 30x30 activities	5		I participated quite a bit in Dubai 30x30 activities	5		I participated a lot in Dubai 30x30 activities	6		I participated a lot in Dubai 30x30 activities	6		I participated a lot in Dubai 30x30 activities	6		Neutral		Neutral		7		7		Like it a bit				Somewhat disagree		Corresponds a lot		Corresponds a lot		Does not correspond at all		Corresponds exactly		Does not correspond at all		Corresponds a lot		Corresponds a lot		Corresponds exactly
981060-981042-102818967		I participated very little in Dubai 30x30 activities	2		I did not participate at all in Dubai 30x30 activities	1		I did not participate at all in Dubai 30x30 activities	1		I did not participate at all in Dubai 30x30 activities	1		I participated a fair amount in Dubai 30x30 activities	4		I participated occasionally in Dubai 30x30 activities	3		Neutral		Agree		4		4		Like it a lot		Strongly agree		Disagree		Somewhat corresponds		Somewhat corresponds		Corresponds quite a bit		Does not correspond at all		Corresponds a lot		Corresponds a lot		Does not correspond at all		Does not correspond at all
981060-981042-102817788		I participated quite a bit in Dubai 30x30 activities	5		I participated a fair amount in Dubai 30x30 activities	4		I participated a fair amount in Dubai 30x30 activities	4		I participated very little in Dubai 30x30 activities	2		I participated very little in Dubai 30x30 activities	2		I participated occasionally in Dubai 30x30 activities	3		Neutral		Agree		4		5		Like it a lot		Agree		Somewhat disagree		Corresponds quite a bit		Corresponds quite a bit		Corresponds very little		Corresponds quite a bit		Corresponds very little		Corresponds moderately		Somewhat corresponds		Corresponds quite a bit
981060-981042-102819145		I participated a fair amount in Dubai 30x30 activities	4		I participated occasionally in Dubai 30x30 activities	3		I participated occasionally in Dubai 30x30 activities	3		I participated a lot in Dubai 30x30 activities	6		I participated a lot in Dubai 30x30 activities	6		I participated a lot in Dubai 30x30 activities	6		Neutral		Neutral		4		3		Like it a lot		Agree		Disagree		Corresponds a lot		Corresponds a lot		Corresponds a lot		Corresponds a lot		Corresponds moderately		Corresponds quite a bit		Corresponds quite a bit		Corresponds quite a bit
981060-981042-102819162		I participated quite a bit in Dubai 30x30 activities	5		I participated a fair amount in Dubai 30x30 activities	4		I participated a fair amount in Dubai 30x30 activities	4		I participated a fair amount in Dubai 30x30 activities	4		I participated a fair amount in Dubai 30x30 activities	4		I participated a fair amount in Dubai 30x30 activities	4		Agree		Agree		3		3		Like it a lot		Strongly agree		Disagree						Corresponds moderately								Corresponds quite a bit
981060-981042-102819682		I participated very little in Dubai 30x30 activities	2		I did not participate at all in Dubai 30x30 activities	1		I did not participate at all in Dubai 30x30 activities	1		I did not participate at all in Dubai 30x30 activities	1		I participated occasionally in Dubai 30x30 activities	3		I did not participate at all in Dubai 30x30 activities	1		Strongly disagree		Neutral		5		3		Not at all		Strongly disagree		Agree		Corresponds moderately		Does not correspond at all		Does not correspond at all		Does not correspond at all		Corresponds moderately		Does not correspond at all		Does not correspond at all		Does not correspond at all
981060-981042-102819130		I did not participate at all in Dubai 30x30 activities	1		I did not participate at all in Dubai 30x30 activities	1		I did not participate at all in Dubai 30x30 activities	1		I did not participate at all in Dubai 30x30 activities	1		I did not participate at all in Dubai 30x30 activities	1		I did not participate at all in Dubai 30x30 activities	1		Neutral		Neutral		0		0		Not at all		Strongly disagree		Strongly agree		Does not correspond at all		Does not correspond at all		Does not correspond at all		Does not correspond at all		Does not correspond at all		Does not correspond at all		Does not correspond at all		Does not correspond at all
981060-981042-102829248		I participated a fair amount in Dubai 30x30 activities	4		I participated occasionally in Dubai 30x30 activities	3		I did not participate at all in Dubai 30x30 activities	1		I did not participate at all in Dubai 30x30 activities	1		I did not participate at all in Dubai 30x30 activities	1		I did not participate at all in Dubai 30x30 activities	1		Neutral		Strongly disagree		2		1		Not very much		Strongly disagree		Strongly agree		Corresponds exactly		Does not correspond at all		Corresponds moderately		Corresponds quite a bit		Does not correspond at all		Corresponds moderately		Does not correspond at all		Does not correspond at all
981060-981042-102829165		I participated a lot in Dubai 30x30 activities	6		There were no Dubai 30/30 activities provided	7		There were no Dubai 30/30 activities provided	7		There were no Dubai 30/30 activities provided	7		I participated quite a bit in Dubai 30x30 activities	5		I participated very little in Dubai 30x30 activities	2		Disagree		Disagree		5		5		Like it a bit		Mostly agree		Somewhat disagree		Corresponds moderately		Corresponds moderately		Corresponds very little		Corresponds a lot		Corresponds very little		Corresponds a lot		Corresponds a lot		Corresponds a lot
981060-981042-102829578		I participated a lot in Dubai 30x30 activities	6		I did not participate at all in Dubai 30x30 activities	1		I participated very little in Dubai 30x30 activities	2		I participated very little in Dubai 30x30 activities	2		I participated a fair amount in Dubai 30x30 activities	4		I participated a fair amount in Dubai 30x30 activities	4		Strongly disagree		Strongly disagree		5		5		Like it a bit		Somewhat disagree		Mostly agree		Corresponds moderately		Corresponds moderately		Does not correspond at all		Somewhat corresponds		Corresponds a lot		Corresponds moderately		Corresponds moderately		Somewhat corresponds
981060-981042-102839860		I participated quite a bit in Dubai 30x30 activities	5		I participated quite a bit in Dubai 30x30 activities	5		There were no Dubai 30/30 activities provided	7		I did not participate at all in Dubai 30x30 activities	1		I participated occasionally in Dubai 30x30 activities	3		I participated a lot in Dubai 30x30 activities	6		Strongly agree		Agree		5		4		Like it a lot		Strongly agree		Strongly disagree		Corresponds a lot		Corresponds exactly		Does not correspond at all		Corresponds exactly		Corresponds very little		Does not correspond at all		Corresponds very little		Corresponds a lot
981060-981042-102817764		I participated a fair amount in Dubai 30x30 activities	4		I participated very little in Dubai 30x30 activities	2		I participated a lot in Dubai 30x30 activities	6		I participated very little in Dubai 30x30 activities	2		I participated a fair amount in Dubai 30x30 activities	4		I participated quite a bit in Dubai 30x30 activities	5		Neutral		Neutral		1		3		Like it a lot		Agree		Somewhat disagree		Corresponds a lot		Corresponds exactly		Corresponds moderately		Somewhat corresponds		Corresponds very little		Somewhat corresponds		Does not correspond at all		Does not correspond at all
981060-981042-102841010		I participated occasionally in Dubai 30x30 activities	3		I participated a fair amount in Dubai 30x30 activities	4		I did not participate at all in Dubai 30x30 activities	1		I did not participate at all in Dubai 30x30 activities	1		I did not participate at all in Dubai 30x30 activities	1		I did not participate at all in Dubai 30x30 activities	1		Neutral		Neutral		4		2		Like it a lot		Agree		Disagree		Corresponds moderately		Corresponds moderately		Corresponds very little		Corresponds moderately		Corresponds very little		Corresponds moderately		Somewhat corresponds		Corresponds moderately
981060-981042-102841847		I participated a fair amount in Dubai 30x30 activities	4		I did not participate at all in Dubai 30x30 activities	1		I did not participate at all in Dubai 30x30 activities	1		I did not participate at all in Dubai 30x30 activities	1		I participated very little in Dubai 30x30 activities	2		I participated very little in Dubai 30x30 activities	2		Neutral		Neutral		2		3		Like it a bit		Mostly agree		Mostly agree		Corresponds moderately		Somewhat corresponds		Somewhat corresponds		Corresponds very little		Does not correspond at all		Corresponds very little		Corresponds very little		Somewhat corresponds
981060-981042-102819617		I participated very little in Dubai 30x30 activities	2		I participated a fair amount in Dubai 30x30 activities	4		I did not participate at all in Dubai 30x30 activities	1		I did not participate at all in Dubai 30x30 activities	1		I did not participate at all in Dubai 30x30 activities	1		I did not participate at all in Dubai 30x30 activities	1		Neutral		Disagree		6		5		Like it a lot		Strongly agree		Strongly disagree		Corresponds moderately		Corresponds quite a bit		Does not correspond at all		Corresponds a lot		Corresponds very little		Corresponds a lot		Corresponds quite a bit		Corresponds a lot
981060-981042-102845180		I participated a lot in Dubai 30x30 activities	6		I participated quite a bit in Dubai 30x30 activities	5		I participated occasionally in Dubai 30x30 activities	3		I participated very little in Dubai 30x30 activities	2		I participated a lot in Dubai 30x30 activities	6		I participated a fair amount in Dubai 30x30 activities	4		Agree		Neutral		3		3		Like it a lot		Agree		Mostly agree		Corresponds a lot		Corresponds exactly		Does not correspond at all		Corresponds exactly		Does not correspond at all		Corresponds exactly		Corresponds exactly		Corresponds exactly
981060-981042-102848015		I participated quite a bit in Dubai 30x30 activities	5		I participated occasionally in Dubai 30x30 activities	3		I participated a fair amount in Dubai 30x30 activities	4		I did not participate at all in Dubai 30x30 activities	1		I did not participate at all in Dubai 30x30 activities	1		I participated occasionally in Dubai 30x30 activities	3		Neutral		Agree		4		5		Like it a bit		Mostly agree		Somewhat disagree		Somewhat corresponds		Somewhat corresponds		Somewhat corresponds		Corresponds quite a bit		Corresponds very little		Somewhat corresponds		Corresponds a lot		Corresponds a lot
981060-981042-102849319		I participated very little in Dubai 30x30 activities	2		I did not participate at all in Dubai 30x30 activities	1		I did not participate at all in Dubai 30x30 activities	1		I did not participate at all in Dubai 30x30 activities	1		I did not participate at all in Dubai 30x30 activities	1		I did not participate at all in Dubai 30x30 activities	1		Neutral		Neutral		0				Not very much		Disagree		Strongly agree						Corresponds very little
981060-981042-102848942		I participated a fair amount in Dubai 30x30 activities	4		I participated quite a bit in Dubai 30x30 activities	5		I participated a fair amount in Dubai 30x30 activities	4		I participated quite a bit in Dubai 30x30 activities	5		I participated occasionally in Dubai 30x30 activities	3		I participated a lot in Dubai 30x30 activities	6		Agree		Strongly agree		3		3		Like it a lot		Strongly agree		Strongly disagree		Corresponds a lot		Corresponds quite a bit		Corresponds moderately		Corresponds quite a bit		Corresponds moderately		Corresponds moderately		Corresponds moderately		Corresponds moderately
981060-981042-102823540		I participated quite a bit in Dubai 30x30 activities	5		I participated occasionally in Dubai 30x30 activities	3		I participated a fair amount in Dubai 30x30 activities	4		I did not participate at all in Dubai 30x30 activities	1		I did not participate at all in Dubai 30x30 activities	1		I participated very little in Dubai 30x30 activities	2		Neutral		Neutral		4		2		Like it a lot		Agree		Disagree		Corresponds a lot		Corresponds quite a bit		Corresponds very little		Corresponds quite a bit		Does not correspond at all		Corresponds quite a bit		Corresponds quite a bit		Corresponds a lot
981060-981042-102872123		I participated quite a bit in Dubai 30x30 activities	5		There were no Dubai 30/30 activities provided	7		There were no Dubai 30/30 activities provided	7		There were no Dubai 30/30 activities provided	7		I participated a fair amount in Dubai 30x30 activities	4		There were no Dubai 30/30 activities provided	7		Agree		Agree		5		6		Like it a bit		Mostly agree		Somewhat disagree		Corresponds a lot		Does not correspond at all		Does not correspond at all		Corresponds very little		Does not correspond at all		Does not correspond at all		Does not correspond at all		Somewhat corresponds
981060-981042-102872284		I did not participate at all in Dubai 30x30 activities	1		I did not participate at all in Dubai 30x30 activities	1		I did not participate at all in Dubai 30x30 activities	1		I did not participate at all in Dubai 30x30 activities	1		I did not participate at all in Dubai 30x30 activities	1		I did not participate at all in Dubai 30x30 activities	1		Neutral		Agree		3		2		Like it a bit		Mostly agree		Somewhat disagree		Corresponds quite a bit		Corresponds quite a bit		Somewhat corresponds		Corresponds quite a bit		Corresponds very little		Somewhat corresponds		Corresponds very little		Corresponds quite a bit
981060-981042-102871768		I participated a lot in Dubai 30x30 activities	6		There were no Dubai 30/30 activities provided	7		I participated a lot in Dubai 30x30 activities	6		I participated very little in Dubai 30x30 activities	2		I participated a lot in Dubai 30x30 activities	6		I participated a lot in Dubai 30x30 activities	6		Agree		Agree		3		2		Like it a lot		Mostly agree		Somewhat disagree		Corresponds a lot		Corresponds exactly		Does not correspond at all		Corresponds exactly		Corresponds very little		Corresponds very little		Corresponds moderately		Corresponds a lot
981060-981042-102872917		I participated quite a bit in Dubai 30x30 activities	5		I participated quite a bit in Dubai 30x30 activities	5		I participated very little in Dubai 30x30 activities	2		I participated a fair amount in Dubai 30x30 activities	4		I participated a fair amount in Dubai 30x30 activities	4		I participated occasionally in Dubai 30x30 activities	3		Neutral		Neutral		4		4		Like it a lot		Mostly agree		Disagree		Corresponds a lot		Corresponds a lot		Corresponds a lot		Corresponds a lot		Corresponds a lot		Corresponds a lot		Corresponds a lot		Corresponds a lot
981060-981042-102872892		I participated quite a bit in Dubai 30x30 activities	5		I did not participate at all in Dubai 30x30 activities	1		I did not participate at all in Dubai 30x30 activities	1		I participated occasionally in Dubai 30x30 activities	3		I participated occasionally in Dubai 30x30 activities	3		I participated occasionally in Dubai 30x30 activities	3		Disagree		Disagree		2		1		Not very much		Somewhat disagree		Strongly agree		Corresponds very little		Corresponds very little		Somewhat corresponds		Corresponds very little		Corresponds very little		Does not correspond at all		Corresponds very little		Corresponds a lot
981060-981042-102872954		I participated occasionally in Dubai 30x30 activities	3		There were no Dubai 30/30 activities provided	7		I participated occasionally in Dubai 30x30 activities	3		I did not participate at all in Dubai 30x30 activities	1		I participated occasionally in Dubai 30x30 activities	3		I participated occasionally in Dubai 30x30 activities	3		Neutral		Neutral		2		2		Like it a bit		Mostly agree		Disagree		Does not correspond at all		Somewhat corresponds		Corresponds exactly		Corresponds moderately		Does not correspond at all		Somewhat corresponds		Does not correspond at all		Somewhat corresponds
981060-981042-102872868		I did not participate at all in Dubai 30x30 activities	1		I participated very little in Dubai 30x30 activities	2		I did not participate at all in Dubai 30x30 activities	1		I did not participate at all in Dubai 30x30 activities	1		I did not participate at all in Dubai 30x30 activities	1		I did not participate at all in Dubai 30x30 activities	1		Neutral		Neutral		5		5		Like it a bit		Mostly agree		Mostly agree		Corresponds quite a bit		Corresponds a lot		Corresponds a lot		Corresponds a lot		Somewhat corresponds		Corresponds moderately		Corresponds very little		Corresponds a lot
981060-981042-102872881		I participated a fair amount in Dubai 30x30 activities	4		I did not participate at all in Dubai 30x30 activities	1		I did not participate at all in Dubai 30x30 activities	1		I did not participate at all in Dubai 30x30 activities	1		I did not participate at all in Dubai 30x30 activities	1		I participated very little in Dubai 30x30 activities	2		Neutral		Neutral		0		0		Like it a bit		Mostly agree		Mostly agree		Corresponds exactly		Corresponds very little		Corresponds quite a bit		Somewhat corresponds		Corresponds exactly		Corresponds very little		Does not correspond at all		Corresponds moderately
981060-981042-102873009		I participated a fair amount in Dubai 30x30 activities	4		I participated a fair amount in Dubai 30x30 activities	4		I participated quite a bit in Dubai 30x30 activities	5		I participated very little in Dubai 30x30 activities	2		I participated a fair amount in Dubai 30x30 activities	4		I participated quite a bit in Dubai 30x30 activities	5		Strongly disagree		Disagree		1		1		Not very much		Mostly agree		Agree		Corresponds moderately		Somewhat corresponds		Corresponds very little		Corresponds quite a bit		Corresponds moderately		Corresponds moderately		Corresponds moderately		Somewhat corresponds
981060-981042-102872905		I participated a lot in Dubai 30x30 activities	6		There were no Dubai 30/30 activities provided	7		There were no Dubai 30/30 activities provided	7		There were no Dubai 30/30 activities provided	7		I participated a fair amount in Dubai 30x30 activities	4		I participated quite a bit in Dubai 30x30 activities	5		Neutral		Neutral		3		4		Like it a bit		Agree		Somewhat disagree		Corresponds a lot		Corresponds quite a bit		Does not correspond at all		Corresponds a lot		Does not correspond at all		Corresponds a lot		Corresponds a lot		Corresponds a lot
981060-981042-102872912		I participated a lot in Dubai 30x30 activities	6		There were no Dubai 30/30 activities provided	7		I did not participate at all in Dubai 30x30 activities	1		I did not participate at all in Dubai 30x30 activities	1		I did not participate at all in Dubai 30x30 activities	1		I did not participate at all in Dubai 30x30 activities	1		Neutral		Neutral		0		0		Like it a bit		Agree		Mostly agree		Corresponds exactly		Corresponds quite a bit		Corresponds very little		Corresponds exactly		Corresponds quite a bit		Corresponds quite a bit		Corresponds moderately		Corresponds exactly
981060-981042-102872866		I participated a lot in Dubai 30x30 activities	6		I participated occasionally in Dubai 30x30 activities	3		I participated a lot in Dubai 30x30 activities	6		I participated a lot in Dubai 30x30 activities	6		I participated a lot in Dubai 30x30 activities	6		I participated a lot in Dubai 30x30 activities	6		Agree		Agree		7		7		Like it a bit		Strongly disagree		Mostly agree		Corresponds a lot		Corresponds a lot		Corresponds very little		Corresponds a lot		Corresponds very little		Corresponds a lot		Corresponds a lot		Corresponds a lot
981060-981042-102872875		I participated very little in Dubai 30x30 activities	2		I did not participate at all in Dubai 30x30 activities	1		I participated occasionally in Dubai 30x30 activities	3		I participated very little in Dubai 30x30 activities	2		I participated occasionally in Dubai 30x30 activities	3		I participated occasionally in Dubai 30x30 activities	3		Neutral		Disagree		5		1		Like it a bit		Mostly agree		Somewhat disagree		Corresponds moderately		Corresponds quite a bit		Corresponds very little		Corresponds a lot		Corresponds a lot		Corresponds moderately		Corresponds moderately		Corresponds moderately
981060-981042-102874342		I participated a fair amount in Dubai 30x30 activities	4		I did not participate at all in Dubai 30x30 activities	1		I participated very little in Dubai 30x30 activities	2		I did not participate at all in Dubai 30x30 activities	1		I did not participate at all in Dubai 30x30 activities	1		I participated occasionally in Dubai 30x30 activities	3		Neutral		Disagree		2		1		Like it a lot		Agree		Disagree		Corresponds very little		Corresponds very little		Corresponds moderately		Corresponds very little		Corresponds very little		Somewhat corresponds		Does not correspond at all		Somewhat corresponds
981060-981042-102891242		I participated a fair amount in Dubai 30x30 activities	4		I participated very little in Dubai 30x30 activities	2		I did not participate at all in Dubai 30x30 activities	1		I did not participate at all in Dubai 30x30 activities	1		I did not participate at all in Dubai 30x30 activities	1		I did not participate at all in Dubai 30x30 activities	1		Strongly disagree		Strongly disagree		6		6		Not very much		Disagree		Agree		Somewhat corresponds		Somewhat corresponds		Does not correspond at all		Does not correspond at all		Does not correspond at all		Does not correspond at all		Does not correspond at all		Does not correspond at all
981060-981042-102898385		I participated very little in Dubai 30x30 activities	2		I did not participate at all in Dubai 30x30 activities	1		I participated very little in Dubai 30x30 activities	2		I did not participate at all in Dubai 30x30 activities	1		I did not participate at all in Dubai 30x30 activities	1		I did not participate at all in Dubai 30x30 activities	1		Neutral		Neutral		1		1		Not very much		Somewhat disagree		Agree		Corresponds quite a bit		Corresponds quite a bit		Corresponds moderately		Somewhat corresponds		Corresponds quite a bit		Somewhat corresponds		Corresponds very little		Corresponds moderately
981060-981042-102900802		I participated quite a bit in Dubai 30x30 activities	5		I did not participate at all in Dubai 30x30 activities	1		I did not participate at all in Dubai 30x30 activities	1		I did not participate at all in Dubai 30x30 activities	1		I did not participate at all in Dubai 30x30 activities	1		I did not participate at all in Dubai 30x30 activities	1		Neutral		Neutral		3		2		Like it a bit		Mostly agree		Somewhat disagree		Corresponds moderately		Corresponds moderately		Corresponds a lot		Corresponds a lot		Corresponds moderately		Corresponds moderately		Corresponds quite a bit		Corresponds quite a bit
981060-981042-102930581		I participated a lot in Dubai 30x30 activities	6		I participated a lot in Dubai 30x30 activities	6		I participated a fair amount in Dubai 30x30 activities	4		I participated a lot in Dubai 30x30 activities	6		I participated a fair amount in Dubai 30x30 activities	4		I participated a lot in Dubai 30x30 activities	6		Neutral		Agree		1		0		Like it a bit		Agree		Disagree		Corresponds exactly		Corresponds exactly		Does not correspond at all		Corresponds a lot		Corresponds a lot		Corresponds quite a bit		Corresponds very little		Corresponds a lot
981060-981042-102974724		I participated quite a bit in Dubai 30x30 activities	5		I participated a fair amount in Dubai 30x30 activities	4		I participated a fair amount in Dubai 30x30 activities	4		I participated a fair amount in Dubai 30x30 activities	4		I participated quite a bit in Dubai 30x30 activities	5		I participated quite a bit in Dubai 30x30 activities	5		Strongly agree		Strongly agree		2		3		Like it a lot		Strongly agree		Somewhat disagree		Corresponds a lot		Corresponds exactly		Corresponds quite a bit		Corresponds quite a bit		Corresponds quite a bit		Corresponds quite a bit		Corresponds quite a bit		Corresponds quite a bit
981060-981042-103038233		I participated quite a bit in Dubai 30x30 activities	5		I participated very little in Dubai 30x30 activities	2		I participated quite a bit in Dubai 30x30 activities	5		I participated very little in Dubai 30x30 activities	2		I participated quite a bit in Dubai 30x30 activities	5		I participated a lot in Dubai 30x30 activities	6		Neutral		Disagree		3		3		Like it a bit		Agree		Disagree		Corresponds moderately		Corresponds quite a bit		Corresponds very little		Corresponds quite a bit		Does not correspond at all		Corresponds moderately		Corresponds moderately		Corresponds quite a bit
5	2	5	2	5	6	25
[truncated: 182 more columns]
