# Supplementary material for: Whole-of-school physical activity implementation in the context of the Dubai Fitness Challenge
Source: PLoS One. 2024 Mar 13;19(3):e0290856. doi: 10.1371/journal.pone.0290856 (PMC10936810; doi:10.1371/journal.pone.0290856)
Supplement: S4 File — (XLSX) [file pone.0290856.s004.xlsx]

## Sheet: OSRAC-E Key 
Activity Level	Code		Location	Code		Physical Setting	Code		Instructional Setting	Code		Activity Context	Code		Sex	Code		Grade	Code
Stationary (S)	1		Inside (I)	1		Cafeteria (Ca)	1		Art (A)	1		Academics	1		Boy	1		Unknown	0
Limbs (L)	2		Outside (O)	2		Classroom (Cl)	2		Assembly (As)	2		Ball/Object	2		Girl	2		1	1
Slow-Easy (SE)	3		Transition (T)	3		Gym (G)	3		Before School (BS)	3		Class Business	3		Unidentified	3		2	2
Moderate (M)	4					Hallway (H)	4		Computer (C)	4		Computer	4					3	3
Fast (F)	5					Library (L)	5		Core Class (CC)	5		Fixed	5					4	4
						Multipurpose (M)	6		Dance (D)	6		Game	6					5	5
						Playground (P)	7		Lunch (L)	7		Gross Motor	7					6	6
						Sports Field (S)	8		Media Arts (MA)	8		Open Space	8
						Other Inside (OI)	9		Music (M)	9		Rest	9
						Other Outside (OO)	10		PE (PE)	10		Sandbox	10
									Recess (R)	11		Self-care	11
									Other Related Arts (OR)	12		Snacks	12
									Other (O)	13		Sociodramatic	13
												Teacher Arranged	14
												Time Out	15
												Transition	16
												TV/Video	17
												Wheels	18
												Other	19

## Sheet: OSRAC - Classroom 1 (11th Novem
Interval	Activity Level	Location	Physical Setting	Instructional Setting	Activity Context	Time	Sex	Grade
1	2	1	2	5	1	11:36-11:41	1	6
2	2	1	2	5	1	11:36-11:41	1	6
3	2	1	2	5	1	11:36-11:41	1	6
4	2	1	2	5	1	11:36-11:41	1	6
5	1	1	2	5	1	11:36-11:41	1	6
6	2	1	2	5	1	11:36-11:41	1	6
7	2	1	2	5	1	11:36-11:41	1	6
8	2	1	2	5	1	11:36-11:41	1	6
9	1	1	2	5	1	11:36-11:41	1	6
10	2	1	2	5	1	11:36-11:41	1	6
18	3	1	2	5	1	11:51-11:56	1	6
19	1	1	2	5	1	11:51-11:56	1	6
20	1	1	2	5	1	11:51-11:56	1	6
21	1	1	2	5	1	12:06-12:11	1	6
22	1	1	2	5	1	12:06-12:11	1	6
23	2	1	2	5	1	12:06-12:11	1	6
24	2	1	2	5	1	12:06-12:11	1	6
25	1	1	2	5	1	12:06-12:11	1	6
26	2	1	2	5	1	12:06-12:11	1	6
27	3	1	2	5	1	12:06-12:11	1	6
51	1	2	8	10	1	10:55-11:00	2	6
52	2	2	8	10	1	10:55-11:00	2	6
53	1	2	8	10	1	10:55-11:00	2	6
54	1	2	8	10	1	10:55-11:00	2	6
55	1	2	8	10	1	10:55-11:00	2	6
56	3	2	8	10	1	10:55-11:00	2	6
31	2	2	7	11	2	12:26-12:31	2	6
32	2	2	7	11	2	12:26-12:31	2	6
33	1	2	7	11	2	12:26-12:31	2	6
34	2	2	7	11	2	12:26-12:31	2	6
35	2	2	7	11	2	12:26-12:31	2	6
36	4	2	7	11	2	12:26-12:31	2	6
37	3	2	7	11	2	12:26-12:31	2	6
38	3	2	7	11	2	12:26-12:31	2	6
39	3	2	7	11	2	12:26-12:31	2	6
40	3	2	7	11	2	12:26-12:31	2	6
Boy mean	#REF!	#REF!	#REF!	#REF!	#REF!
SD	#REF!	#REF!	#REF!	#REF!	#REF!
SD	#REF!	#REF!	#REF!	#REF!	#REF!
SD	#REF!	#REF!	#REF!	#REF!	#REF!		#REF!
Total	#REF!	#REF!	#REF!	#REF!	#REF!		#REF!
Girl mean	#REF!	#REF!	#REF!	#REF!	#REF!
41	1	1	2	7	10	12:44-12:49	1	6
42	2	1	2	7	10	12:44-12:49	1	6
43	2	1	2	7	10	12:44-12:49	1	6
44	1	1	2	7	10	12:44-12:49	2	6
45	2	1	2	7	10	12:44-12:49	2	6
46	2	1	2	7	10	12:44-12:49	2	6
47	2	1	2	7	10	12:44-12:49	2	6
48	2	1	2	7	10	12:44-12:49	2	6
49	2	1	2	7	10	12:44-12:49	2	6
50	2	1	2	7	10	12:44-12:49	2	6
11	2	1	2	5	14	11:51-11:56	1	6
12	1	1	2	5	14	11:51-11:56	1	6
13	1	1	2	5	14	11:51-11:56	1	6
14	1	1	2	5	14	11:51-11:56	1	6
15	3	1	2	5	14	11:51-11:56	1	6
16	3	1	2	5	14	11:51-11:56	1	6
17	3	1	2	5	14	11:51-11:56	1	6
57	3	2	8	10	14	10:55-11:00	2	6
58	1	2	8	10	14	10:55-11:00	2	6
59	3	2	8	10	14	10:55-11:00	2	6
60	3	2	8	10	14	10:55-11:00	2	6
61	3	2	8	10	14	11:11-11:16	2	6
62	3	2	8	10	14	11:11-11:16	2	6
63	1	2	8	10	14	11:11-11:16	2	6
64	1	2	8	10	14	11:11-11:16	2	6
65	3	2	8	10	14	11:11-11:16	2	6
66	1	2	8	10	14	11:11-11:16	2	6
67	3	2	8	10	14	11:11-11:16	2	6
68	1	2	8	10	14	11:11-11:16	2	6
69	4	2	8	10	14	11:11-11:16	2	6
70	1	2	8	10	14	11:11-11:16	2	6
N	30	30	30	30	30
N	37	37	37	37	37
N	67	67	67	67	67		67
28						12:06-12:11	2	6
29						12:06-12:11	2	6
30						12:06-12:11	2	6

## Sheet: OSRAC - Classroom 2 (25th Novem
Interval	Activity Level	Location	Physical Setting	Instructional Setting	Activity Context	Time	Sex	Grade
1	1	1	2	5	14	7:57-8:02	2	1
2	1	1	2	5	14	7:57-8:02	2	1
3	2	1	2	5	14	7:57-8:02	2	1
4	2	1	2	5	14	7:57-8:02	2	1
5	3	1	2	5	14	7:57-8:02	2	1
6	3	1	2	5	14	7:57-8:02	2	1
7	3	1	2	5	14	7:57-8:02	2	1
8	4	1	2	5	14	7:57-8:02	2	1
9	4	1	2	5	14	7:57-8:02	2	1
10	3	1	2	5	14	7:57-8:02	2	1
11	3	1	2	5	14	7:41-7:46	2	1
12	3	1	2	5	14	7:41-7:46	2	1
13	4	1	2	5	14	7:41-7:46	2	1
14	4	1	2	5	14	7:41-7:46	2	1
15	4	1	2	5	14	7:41-7:46	2	1
16	4	1	2	5	14	7:41-7:46	2	1
17	1	1	2	5	14	7:41-7:46	2	1
18	1	1	2	5	14	7:41-7:46	2	1
19	1	1	2	5	14	7:41-7:46	2	1
20	2	1	2	5	14	7:41-7:46	2	1
Total	2.65
SD	1.1821

## Sheet: Classroom 3 (27th October and 4
1	2	1	2	5	1	9:08-9:13	1	3
2	2	1	2	5	1	9:08-9:13	1	3
3	2	1	2	5	1	9:08-9:13	1	3
4	2	1	2	5	1	9:08-9:13	1	3
8	1	1	2	5	1	9:08-9:13	1	3
9	1	1	2	5	1	9:08-9:13	1	3
10	1	1	2	5	1	9:08-9:13	1	3
12	2	1	2	5	1	9:23-9:28	1	3
13	1	1	2	5	1	9:23-9:28	1	3
14	2	1	2	5	1	9:23-9:28	1	3
15	2	1	2	5	1	9:23-9:28	1	3
16	2	1	2	5	1	9:23-9:28	1	3
17	2	1	2	5	1	9:23-9:28	1	3
18	2	1	2	5	1	9:23-9:28	1	3
19	2	1	2	5	1	9:23-9:28	1	3
20	1	1	2	5	1	9:23-9:28	1	3
22	2	1	2	5	1	9:40-9:45	1	3
25	1	1	2	5	1	9:40-9:45	1	3
28	1	1	2	5	1	9:40-9:45	1	3
31	1	1	2	5	1	9:54-9:59	1	3
32	2	1	2	5	1	9:54-9:59	1	3
33	2	1	2	5	1	9:54-9:59	1	3
34	1	1	2	5	1	9:54-9:59	1	3
35	2	1	2	5	1	9:54-9:59	1	3
36	1	1	2	5	1	9:54-9:59	1	3
38	4	1	2	5	1	9:54-9:59	1	3
39	2	1	2	5	1	9:54-9:59	1	3
40	2	1	2	5	1	9:54-9:59	1	3
66	1	1	2	5	1	10:43-10:48	2	3
71	2	1	2	5	1	9:20-9:25	2	3
72	1	1	2	5	1	9:20-9:25	2	3
73	1	1	2	5	1	9:20-9:25	2	3
73	2	1	2	5	1	9:20-9:25	2	3
75	1	1	2	5	1	9:20-9:25	2	3
76	1	1	2	5	1	9:20-9:25	2	3
77	2	1	2	5	1	9:20-9:25	2	3
78	2	1	2	5	1	9:20-9:25	2	3
79	2	1	2	5	1	9:20-9:25	2	3
80	1	1	2	5	1	9:20-9:25	2	3
41	2	2	8	11	8	9:50-9:55	1	3
42	2	2	8	11	8	9:50-9:55	1	3
43	2	2	8	11	8	9:50-9:55	1	3
44	2	2	8	11	8	9:50-9:55	1	3
45	4	2	8	11	8	9:50-9:55	1	3
46	2	2	8	11	8	9:50-9:55	1	3
47	2	2	8	11	8	9:50-9:55	1	3
49	1	2	8	11	8	9:50-9:55	1	3
50	1	2	8	11	8	9:50-9:55	1	3
5	2	1	2	5	14	9:08-9:13	1	3
6	2	1	2	5	14	9:08-9:13	1	3
7	4	1	2	5	14	9:08-9:13	1	3
11	1	1	2	5	14	9:23-9:28	1	3
21	2	1	2	5	14	9:40-9:45	1	3
23	2	1	2	5	14	9:40-9:45	1	3
24	1	1	2	5	14	9:40-9:45	1	3
26	1	1	2	5	14	9:40-9:45	1	3
27	2	1	2	5	14	9:40-9:45	1	3
29	2	1	2	5	14	9:40-9:45	1	3
30	1	1	2	5	14	9:40-9:45	1	3
37	1	1	2	5	14	9:54-9:59	1	3
63	2	1	2	5	14	10:43-10:48	2	3
64	1	1	2	5	14	10:43-10:48	2	3
65	2	1	2	5	14	10:43-10:48	2	3
67	1	1	2	5	14	10:43-10:48	2	3
68	1	1	2	5	14	10:43-10:48	2	3
69	2	1	2	5	14	10:43-10:48	2	3
70	2	1	2	5	14	10:43-10:48	2	3
81	1	1	2	5	14	7:56-8:01	3	3
82	1	1	2	5	14	7:56-8:01	3	3
83	1	1	2	5	14	7:56-8:01	3	3
84	1	1	2	5	14	7:56-8:01	3	3
85	1	1	2	5	14	7:56-8:01	3	3
86	1	1	2	5	14	7:56-8:01	3	3
87	2	1	2	5	14	7:56-8:01	3	3
88	2	1	2	5	14	7:56-8:01	3	3
89	1	1	2	5	14	7:56-8:01	3	3
90	1	1	2	5	14	7:56-8:01	3	3
91	1	1	2	5	14	8:10-8:15	3	3
92	2	1	2	5	14	8:10-8:15	3	3
93	1	1	2	5	14	8:10-8:15	3	3
94	2	1	2	5	14	8:10-8:15	3	3
95	1	1	2	5	14	8:10-8:15	3	3
96	1	1	2	5	14	8:10-8:15	3	3
97	1	1	2	5	14	8:10-8:15	3	3
98	1	1	2	5	14	8:10-8:15	3	3
99	1	1	2	5	14	8:10-8:15	3	3
100	2	1	2	5	14	8:10-8:15	3	3
51	4	3		13	16	10:28-10:33	2	3
52	3	3		13	16	10:28-10:33	2	3
53	4	3		13	16	10:28-10:33	2	3
54	5	3		13	16	10:28-10:33	2	3
55	5	3		13	16	10:28-10:33	2	3
56	3	3		13	16	10:28-10:33	2	3
57	3	3		13	16	10:28-10:33	2	3
58	3	3		13	16	10:28-10:33	2	3
59	3	1		13	16	10:28-10:33	2	3
60	2	1		13	16	10:28-10:33	2	3
61	2	1	2	5	17	10:43-10:48	2	3
62	2	1	2	5	17	10:43-10:48	2	3
Interval	Activity Level	Location	Physical Setting	Instructional Setting	Activity Context	Time	Sex	Grade
48						9:50-9:55	1	3
Total	1.79592
SD	0.90769

## Sheet: Classroom 4 (27th October and 3
11	2	1	2	5	1	13:11-13:15	1	4
12	2	1	2	5	1	13:11-13:15	1	4
13	1	1	2	5	1	13:11-13:15	1	4
14	1	1	2	5	1	13:11-13:15	1	4
15	1	1	2	5	1	13:11-13:15	1	4
16	1	1	2	5	1	13:11-13:15	1	4
17	1	1	2	5	1	13:11-13:15	1	4
18	1	1	2	5	1	13:11-13:15	1	4
19	1	1	2	5	1	13:11-13:15	1	4
20	1	1	2	5	1	13:11-13:15	1	4
21	1	1	2	5	1	12:56-13:01	1	4
22	2	1	2	5	1	12:56-13:01	1	4
23	1	1	2	5	1	12:56-13:01	1	4
24	1	1	2	5	1	12:56-13:01	1	4
25	1	1	2	5	1	12:56-13:01	1	4
26	1	1	2	5	1	12:56-13:01	1	4
27	1	1	2	5	1	12:56-13:01	1	4
28	2	1	2	5	1	12:56-13:01	1	4
29	1	1	2	5	1	12:56-13:01	1	4
30	2	1	2	5	1	12:56-13:01	1	4
32	2	1	2	5	1	13:25-13:30	1	4
51	2	1	2	5	1	13:55-14:00	1	4
52	2	1	2	5	1	13:55-14:00	1	4
53	1	1	2	5	1	13:55-14:00	1	4
54	1	1	2	5	1	13:55-14:00	1	4
55	2	1	2	5	1	13:55-14:00	1	4
56	1	1	2	5	1	13:55-14:00	1	4
57	2	1	2	5	1	13:55-14:00	1	4
58	1	1	2	5	1	13:55-14:00	1	4
59	3	1	2	5	1	13:55-14:00	1	4
60	3	1	2	5	1	13:55-14:00	1	4
61	1	1	2	5	1	14:10-14:15	2	4
62	2	1	2	5	1	14:10-14:15	2	4
63	1	1	2	5	1	14:10-14:15	2	4
64	2	1	2	5	1	14:10-14:15	2	4
65	2	1	2	5	1	14:10-14:15	2	4
66	2	1	2	5	1	14:10-14:15	2	4
67	1	1	2	5	1	14:10-14:15	2	4
68	1	1	2	5	1	14:10-14:15	2	4
69	2	1	2	5	1	14:10-14:15	2	4
70	2	1	2	5	1	14:10-14:15	2	4
71	1	1	2	5	1	14:25-14:30	2	4
72	1	1	2	5	1	14:25-14:30	2	4
73	2	1	2	5	1	14:25-14:30	2	4
74	2	1	2	5	1	14:25-14:30	2	4
75	2	1	2	5	1	14:25-14:30	2	4
76	2	1	2	5	1	14:25-14:30	2	4
77	1	1	2	5	1	14:25-14:30	2	4
78	2	1	2	5	1	14:25-14:30	2	4
79	1	1	2	5	1	14:25-14:30	2	4
80	2	1	2	5	1	14:25-14:30	2	4
81	2	1	2	5	1	14:40-14:45	2	4
82	1	1	2	5	1	14:40-14:45	2	4
83	2	1	2	5	1	14:40-14:45	2	4
84	1	1	2	5	1	14:40-14:45	2	4
85	1	1	2	5	1	14:40-14:45	2	4
86	1	1	2	5	1	14:40-14:45	2	4
91	1	1	2	5	1	12:41-12:46	2	4
92	1	1	2	5	1	12:41-12:46	2	4
93	2	1	2	5	1	12:41-12:46	2	4
94	1	1	2	5	1	12:41-12:46	2	4
95	1	1	2	5	1	12:41-12:46	2	4
96	2	1	2	5	1	12:41-12:46	2	4
97	2	1	2	5	1	12:41-12:46	2	4
98	2	1	2	5	1	12:41-12:46	2	4
99	1	1	2	5	1	12:41-12:46	2	4
100	1	1	2	5	1	12:41-12:46	2	4
101	2	1	2	5	1	10:50-10:55	2	4
102	2	1	2	5	1	10:50-10:55	2	4
103	2	1	2	5	1	10:50-10:55	2	4
104	3	1	2	5	1	10:50-10:55	2	4
105	2	1	2	5	1	10:50-10:55	2	4
106	1	1	2	5	1	10:50-10:55	2	4
107	1	1	2	5	1	10:50-10:55	2	4
108	3	1	2	5	1	10:50-10:55	2	4
109	3	1	2	5	1	10:50-10:55	2	4
110	3	1	2	5	1	10:50-10:55	2	4
111	2	1	2	12	1	11:11-11:16	2	4
112	1	1	2	12	1	11:11-11:16	2	4
161	1	2	2	5	1	7:43-7:48		4
162	1	2	2	5	1	7:43-7:48		4
163	1	2	2	5	1	7:43-7:48		4
164	1	2	2	5	1	7:43-7:48		4
165	1	2	2	5	1	7:43-7:48		4
166	1	2	2	5	1	7:43-7:48		4
167	1	2	2	5	1	7:43-7:48		4
168	1	2	2	5	1	7:43-7:48		4
169	1	3	2	5	1	7:43-7:48		4
170	1	3	2	5	1	7:43-7:48		4
2	2	1	1	5	3	9:35-9:40	1	4
151	2	1	8	11	3	12:16-12:21	3	4
152	1	1	8	11	3	12:16-12:21	3	4
153	1	1	8	11	3	12:16-12:21	3	4
154	1	1	8	11	3	12:16-12:21	3	4
156	1	2	8	11	3	12:16-12:21	3	4
157	2	2	8	11	3	12:16-12:21	3	4
158	1	2	8	11	3	12:16-12:21	3	4
159	1	2	8	11	3	12:16-12:21	3	4
160	2	2	8	11	3	12:16-12:21	3	4
6	1	1	2	5	4	9:35-9:40	1	4
7	2	1	2	5	4	9:35-9:40	1	4
8	2	1	2	5	4	9:35-9:40	1	4
9	1	1	2	5	4	9:35-9:40	1	4
10	1	1	2	5	4	9:35-9:40	1	4
87	3	1	2	5	4	14:40-14:45	2	4
88	3	1	2	5	4	14:40-14:45	2	4
89	1	1	2	5	4	14:40-14:45	2	4
90	1	1	2	5	4	14:40-14:45	2	4
3	3	1	1	5	7	9:35-9:40	1	4
1	1	1	1	5	11	9:35-9:40	1	4
4	3	1	4	5	11	9:35-9:40	1	4
5	3	1	4	5	11	9:35-9:40	1	4
155	2	1	8	11	11	12:16-12:21	3	4
141	2	1	2	7	12	11:58-12:02	3	4
142	2	1	2	7	12	11:58-12:02	3	4
143	2	1	2	7	12	11:58-12:02	3	4
144	2	1	2	7	12	11:58-12:02	3	4
145	2	1	2	7	12	11:58-12:02	3	4
146	2	1	2	1	12	11:58-12:02	3	4
147	2	1	2	7	12	11:58-12:02	3	4
148	2	1	2	7	12	11:58-12:02	3	4
149	2	1	2	7	12	11:58-12:02	3	4
150	2	1	2	7	12	11:58-12:02	3	4
31	2	1	2	5	14	13:25-13:30	1	4
33	2	1	2	5	14	13:25-13:30	1	4
34	2	1	2	5	14	13:25-13:30	1	4
35	1	1	2	5	14	13:25-13:30	1	4
36	1	1	2	5	14	13:25-13:30	1	4
37	2	1	2	5	14	13:25-13:30	1	4
38	2	1	2	5	14	13:25-13:30	1	4
39	1	1	2	5	14	13:25-13:30	1	4
40	1	1	2	5	14	13:25-13:30	1	4
41	1	1	2	5	14	13:40-13:45	1	4
42	2	1	2	5	14	13:40-13:45	1	4
43	2	1	2	5	14	13:40-13:45	1	4
44	1	1	2	5	14	13:40-13:45	1	4
45	3	1	2	5	14	13:40-13:45	1	4
46	2	1	2	5	14	13:40-13:45	1	4
47	1	1	2	5	14	13:40-13:45	1	4
48	3	1	2	5	14	13:40-13:45	1	4
49	3	1	2	5	14	13:40-13:45	1	4
50	1	1	2	5	14	13:40-13:45	1	4
113	2	1	2	12	14	11:11-11:16	2	4
114	2	1	2	12	14	11:11-11:16	2	4
115	2	1	2	12	14	11:11-11:16	2	4
116	2	1	2	12	14	11:11-11:16	2	4
117	2	1	2	12	14	11:11-11:16	2	4
118	1	1	2	12	14	11:11-11:16	2	4
119	2	1	2	12	14	11:11-11:16	2	4
120	2	1	2	12	14	11:11-11:16	2	4
121	2	1	2	1	14	11:26-11:31	2	4
122	2	1	2	1	14	11:26-11:31	2	4
123	3	1	2	1	14	11:26-11:31	2	4
124	2	1	2	1	14	11:26-11:31	2	4
125	3	1	2	1	14	11:26-11:31	2	4
126	2	1	2	1	14	11:26-11:31	2	4
127	2	1	2	1	14	11:26-11:31	2	4
128	2	1	2	1	14	11:26-11:31	2	4
129	2	1	2	1	14	11:26-11:31	2	4
130	2	1	2	1	14	11:26-11:31	2	4
131	2	1	2	1	14	11:41-11:46	2	4
132	2	1	2	1	14	11:41-11:46	2	4
133	4	1	2	1	14	11:41-11:46	2	4
134	1	1	2	1	14	11:41-11:46	2	4
135	1	1	2	1	14	11:41-11:46	2	4
136	2	1	2	1	14	11:41-11:46	2	4
137	2	1	2	1	14	11:41-11:46	2	4
138	2	1	4	1	14	11:41-11:46	2	4
139	1	1	4	1	14	11:41-11:46	2	4
140	4	1	4	1	14	11:41-11:46	2	4
Interval	Activity Level	Location	Physical Setting	Instructional Setting	Activity Context	Time	Sex	Grade
Total	1.68047
SD	0.693274

## Sheet: Classroom 5 (30th November)
1	3	1	2	5	1	10-53-10:58	1	4
2	2	1	2	5	1	10-53-10:58	1	4
3	3	1	2	5	1	10-53-10:58	1	4
4	2	1	2	5	1	10-53-10:58	1	4
5	2	1	2	5	1	10-53-10:58	1	4
6	2	1	2	5	1	10-53-10:58	1	4
7	2	1	2	5	1	10-53-10:58	1	4
8	3	1	2	5	1	10-53-10:58	1	4
9	2	1	2	5	1	10-53-10:58	1	4
11	2	1	2	5	1	11:10-11:15	1	4
12	2	1	2	5	1	11:10-11:15	1	4
13	3	1	2	5	1	11:10-11:15	1	4
14	2	1	2	5	1	11:10-11:15	1	4
15	2	1	2	5	1	11:10-11:15	1	4
16	2	1	2	5	1	11:10-11:15	1	4
18	2	1	2	5	1	11:10-11:15	1	4
19	2	1	2	5	1	11:10-11:15	1	4
20	3	1	2	5	1	11:10-11:15	1	4
31	2	1	2	5	1	11:45-11:50	1	4
32	2	1	2	5	1	11:45-11:50	1	4
33	2	1	2	5	1	11:45-11:50	1	4
34	2	1	2	5	1	11:45-11:50	1	4
65	1	1	2	5	1	12:39-12:44	2	4
67	2	1	2	5	1	12:39-12:44	2	4
69	3	1	2	5	1	12:39-12:44	2	4
70	2	1	2	5	1	12:39-12:44	2	4
41	1	2	9	11	9	12:16-12:21	2	4
42	4	2	9	11	9	12:16-12:21	2	4
43	2	2	9	11	9	12:16-12:21	2	4
44	3	2	9	11	9	12:16-12:21	2	4
45	3	2	9	11	9	12:16-12:21	2	4
46	2	2	9	11	9	12:16-12:21	2	4
47	3	2	9	11	9	12:16-12:21	2	4
48	2	2	9	11	9	12:16-12:21	2	4
49	1	2	9	11	9	12:16-12:21	2	4
50	1	2	9	11	9	12:16-12:21	2	4
39	4	1	2	5	12	11:45-11:50	1	4
40	2	1	2	5	12	11:45-11:50	1	4
10	1	1	2	5	14	10-53-10:58	1	4
17	2	1	2	5	14	11:10-11:15	1	4
21	2	1	2	5	14	11:28-11:33	1	4
22	2	1	2	5	14	11:28-11:33	1	4
23	2	1	2	5	14	11:28-11:33	1	4
24	2	1	2	5	14	11:28-11:33	1	4
35	2	1	2	5	14	11:45-11:50	1	4
61	2	2	2	5	14	12:39-12:44	2	4
62	2	2	2	5	14	12:39-12:44	2	4
63	2	2	2	5	14	12:39-12:44	2	4
64	2	1	2	5	14	12:39-12:44	2	4
66	2	1	2	5	14	12:39-12:44	2	4
68	2	1	2	5	14	12:39-12:44	2	4
71	2	1	2	5	14	12:56-13:01	2	4
72	2	1	2	5	14	12:56-13:01	2	4
73	3	1	2	5	14	12:56-13:01	2	4
80	3	1	2	5	14	12:56-13:01	2	4
36	2	1	2	5	16	11:45-11:50	1	4
37	1	1	2	5	16	11:45-11:50	1	4
51	3	2	8	10	16	12:33-12:38	2	4
52	3	2	8	10	16	12:33-12:38	2	4
53	4	2	2	10	16	12:33-12:38	2	4
54	3	1	2	5	16	12:33-12:38	2	4
55	3	1	2	5	16	12:33-12:38	2	4
56	3	1	2	5	16	12:33-12:38	2	4
57	3	1	2	5	16	12:33-12:38	2	4
58	5	1	2	5	16	12:33-12:38	2	4
59	3	1	2	5	16	12:33-12:38	2	4
60	3	1	2	5	16	12:33-12:38	2	4
25	1	1	2	5	19	11:28-11:33	1	4
26	2	1	2	5	19	11:28-11:33	1	4
27	1	1	2	5	19	11:28-11:33	1	4
28	2	1	2	5	19	11:28-11:33	1	4
29	2	1	2	5	19	11:28-11:33	1	4
30	1	1	2	5	19	11:28-11:33	1	4
Interval	Activity Level	Location	Physical Setting	Instructional Setting	Activity Context	Time	Sex	Grade
38						11:45-11:50	1	4
74						12:56-13:01	2	4
75						12:56-13:01	2	4
76						12:56-13:01	2	4
77						12:56-13:01	2	4
78						12:56-13:01	2	4
79						12:56-13:01	2	4
Total	2.25
SD	0.782736
		* Student left interval 38 and between intervals 74-79

## Sheet: Classroom 6 (9th November) 
11	1	1	2	5	1	12:42-12:47	1	5
12	1	1	2	5	1	12:42-12:47	1	5
13	2	1	2	5	1	12:42-12:47	1	5
14	2	1	2	5	1	12:42-12:47	1	5
15	1	1	2	5	1	12:42-12:47	1	5
16	1	1	2	5	1	12:42-12:47	1	5
17	2	1	2	5	1	12:42-12:47	1	5
18	2	1	2	5	1	12:42-12:47	1	5
19	2	1	2	5	1	12:42-12:47	1	5
20	2	1	2	5	1	12:42-12:47	1	5
41	2	1	2	5	1	12:58-13:03	1	5
42	2	1	2	5	1	12:58-13:03	1	5
43	2	1	2	5	1	12:58-13:03	1	5
44	2	1	2	5	1	12:58-13:03	1	5
45	1	1	2	5	1	12:58-13:03	1	5
46	2	1	2	5	1	12:58-13:03	1	5
47	2	1	2	5	1	12:58-13:03	1	5
48	2	1	2	5	1	12:58-13:03	1	5
49	2	1	2	5	1	12:58-13:03	1	5
50	2	1	2	5	1	12:58-13:03	1	5
51	2	1	2	5	1	13:31-13:36	1	5
52	2	1	2	5	1	13:31-13:36	1	5
53	2	1	2	5	1	13:31-13:36	1	5
54	2	1	2	5	1	13:31-13:36	1	5
55	2	1	2	5	1	13:31-13:36	1	5
56	2	1	2	5	1	13:31-13:36	1	5
57	2	1	2	5	1	13:31-13:36	1	5
58	2	1	2	5	1	13:31-13:36	1	5
59	2	1	2	5	1	13:31-13:36	1	5
60	2	1	2	5	1	13:31-13:36	1	5
61	1	1	2	5	1	13:47-13:52	1	5
62	1	1	2	5	1	13:47-13:52	1	5
63	2	1	2	5	1	13:47-13:52	1	5
64	2	1	2	5	1	13:47-13:52	1	5
65	1	1	2	5	1	13:47-13:52	1	5
66	1	1	2	5	1	13:47-13:52	1	5
67	2	1	2	5	1	13:47-13:52	1	5
68	1	1	2	5	1	13:47-13:52	1	5
69	1	1	2	5	1	13:47-13:52	1	5
70	2	1	2	5	1	13:47-13:52	1	5
71	2	1	2	5	1	14:18-14:23	1	5
72	2	1	2	5	1	14:18-14:23	1	5
73	2	1	2	5	1	14:18-14:23	1	5
74	2	1	2	5	1	14:18-14:23	1	5
75	1	1	2	5	1	14:18-14:23	1	5
76	2	1	2	5	1	14:18-14:23	1	5
77	2	1	2	5	1	14:18-14:23	1	5
78	2	1	2	5	1	14:18-14:23	1	5
79	2	1	2	5	1	14:18-14:23	1	5
80	1	1	2	5	1	14:18-14:23	1	5
82	2	1	2	5	1	8:40-8:45	2	5
83	1	1	2	5	1	8:40-8:45	2	5
84	1	1	2	5	1	8:40-8:45	2	5
85	1	1	2	5	1	8:40-8:45	2	5
86	2	1	2	5	1	8:40-8:45	2	5
87	1	1	2	5	1	8:40-8:45	2	5
88	1	1	2	5	1	8:40-8:45	2	5
89	1	1	2	5	1	8:40-8:45	2	5
90	1	1	2	5	1	8:40-8:45	2	5
91	2	1	2	13	1	10:53-11:02	2	5
92	1	1	2	13	1	10:53-11:02	2	5
93	2	1	2	13	1	10:53-11:02	2	5
94	2	1	2	13	1	10:53-11:02	2	5
95	2	1	2	13	1	10:53-11:02	2	5
98	4	1	2	13	1	10:53-11:02	2	5
99	3	1	2	13	1	10:53-11:02	2	5
100	2	1	2	13	1	10:53-11:02	2	5
101	2	1	2	5	1	8:56-9:01	2	5
102	2	1	2	5	1	8:56-9:01	2	5
103	2	1	2	5	1	8:56-9:01	2	5
104	2	1	2	5	1	8:56-9:01	2	5
105	2	1	2	5	1	8:56-9:01	2	5
106	2	1	2	5	1	8:56-9:01	2	5
107	2	1	2	5	1	8:56-9:01	2	5
120	2	1	6	9	1	9:18-9:23	2	5
121	1	1	6	9	1	9:33-9:38	2	5
124	2	1	6	9	1	9:33-9:38	2	5
125	2	1	6	9	1	9:33-9:38	2	5
126	2	1	6	9	1	9:33-9:38	2	5
127	2	1	6	9	1	9:33-9:38	2	5
130	2	1	6	9	1	9:33-9:38	2	5
132	2	1	6	9	1	9:49-9:54	2	5
133	2	1	6	9	1	9:49-9:54	2	5
153	3	1	2	13	1	10:22-10:27	2	5
154	2	1	2	13	1	10:22-10:27	2	5
155	2	1	2	13	1	10:22-10:27	2	5
156	2	1	2	13	1	10:22-10:27	2	5
157	2	1	2	13	1	10:22-10:27	2	5
158	2	1	2	13	1	10:22-10:27	2	5
159	1	1	2	13	1	10:22-10:27	2	5
164	2	1	2	13	1	10:37-10:42	2	5
165	1	1	2	13	1	10:37-10:42	2	5
166	2	1	2	13	1	10:37-10:42	2	5
167	1	1	2	13	1	10:37-10:42	2	5
168	1	1	2	13	1	10:37-10:42	2	5
169	1	1	2	13	1	10:37-10:42	2	5
170	1	1	2	13	1	10:37-10:42	2	5
1	1	1	2	7	12	12:11-12:16	1	5
2	1	1	2	7	12	12:11-12:16	1	5
3	1	1	2	7	12	12:11-12:16	1	5
4	1	1	2	7	12	12:11-12:16	1	5
5	1	1	2	7	12	12:11-12:16	1	5
6	1	1	2	7	12	12:11-12:16	1	5
7	1	1	2	7	12	12:11-12:16	1	5
8	1	1	2	7	12	12:11-12:16	1	5
9	1	1	2	7	12	12:11-12:16	1	5
10	1	1	2	7	12	12:11-12:16	1	5
141	2	1	6	7	12	10:04-10:09	2	5
142	2	1	6	7	12	10:04-10:09	2	5
143	2	1	6	7	12	10:04-10:09	2	5
144	2	1	6	7	12	10:04-10:09	2	5
145	2	1	6	7	12	10:04-10:09	2	5
146	2	1	6	7	12	10:04-10:09	2	5
147	2	1	6	7	12	10:04-10:09	2	5
148	2	1	6	7	12	10:04-10:09	2	5
149	2	1	6	7	12	10:04-10:09	2	5
150	2	1	6	7	12	10:04-10:09	2	5
81	1	1	2	5	14	8:40-8:45	2	5
96	3	1	2	13	14	10:53-11:02	2	5
97	3	1	2	13	14	10:53-11:02	2	5
111		1	6	9	14	9:18-9:23	2	5
112	3	1	6	9	14	9:18-9:23	2	5
113	3	1	6	9	14	9:18-9:23	2	5
114	2	1	6	9	14	9:18-9:23	2	5
115	2	1	6	9	14	9:18-9:23	2	5
116	3	1	6	9	14	9:18-9:23	2	5
117	2	1	6	9	14	9:18-9:23	2	5
118	2	1	6	9	14	9:18-9:23	2	5
119	2	1	6	9	14	9:18-9:23	2	5
122	1	1	6	9	14	9:33-9:38	2	5
123	2	1	6	9	14	9:33-9:38	2	5
128	3	1	6	9	14	9:33-9:38	2	5
129	2	1	6	9	14	9:33-9:38	2	5
131	2	1	6	9	14	9:49-9:54	2	5
134	2	1	6	9	14	9:49-9:54	2	5
135	2	1	6	9	14	9:49-9:54	2	5
136	1	1	6	9	14	9:49-9:54	2	5
137	2	1	6	9	14	9:49-9:54	2	5
138	3	1	6	9	14	9:49-9:54	2	5
139	2	1	6	9	14	9:49-9:54	2	5
140	1	1	6	9	14	9:49-9:54	2	5
151	1	1	2	13	14	10:22-10:27	2	5
152	2	1	2	13	14	10:22-10:27	2	5
160	1	1	2	13	14	10:22-10:27	2	5
161	2	1	2	13	14	10:37-10:42	2	5
162	2	1	2	13	14	10:37-10:42	2	5
163	3	1	2	13	14	10:37-10:42	2	5
Interval	Activity Level	Location	Physical Setting	Instructional Setting	Activity Context	Time	Sex	Grade
108						8:56-9:01	2	5
109						8:56-9:01	2	5
110						8:56-9:01	2	5
Total	1.78621
SD	0.591446
	Student not visible intervals 108-110

## Sheet: Classroom 7 (27th October)
1	3	1	2	5	1	9:00-9:05	2	0
2	2	1	2	5	1	9:00-9:05	2	0
3	1	1	2	5	1	9:00-9:05	2	0
4	1	1	2	5	1	9:00-9:05	2	0
5	1	1	2	5	1	9:00-9:05	2	0
9	1	1	2	5	1	9:00-9:05	2	0
10	2	1	2	5	11	9:00-9:05	2	0
11	2	1	2	7	12	9:55-10:00	2	0
12	1	1	2	7	12	9:55-10:00	2	0
13	1	1	2	7	12	9:55-10:00	2	0
14	1	1	2	7	12	9:55-10:00	2	0
15	1	1	2	7	12	9:55-10:00	2	0
16	1	1	2	7	12	9:55-10:00	2	0
17	1	1	2	7	12	9:55-10:00	2	0
18	1	1	2	7	12	9:55-10:00	2	0
19	1	1	2	7	12	9:55-10:00	2	0
20	1	1	2	7	12	9:55-10:00	2	0
6	2	1	2	5	14	9:00-9:05	2	0
7	1	1	2	5	14	9:00-9:05	2	0
8	1	1	2	5	14	9:00-9:05	2	0
Interval	Activity Level	Location	Physical Setting	Instructional Setting	Activity Context	Time	Sex	Grade
Total	1.21053
SD	0.418854

## Sheet: Classroom 8 (11th November)   
7	1	1	2	5	1	8:37-8:42	1	6
8	2	1	2	5	1	8:37-8:42	1	6
22	2	1	2	5	1	9:10-9:15	2	6
23	1	1	2	5	1	9:10-9:15	2	6
24	2	1	2	5	1	9:10-9:15	2	6
25	2	1	2	5	1	9:10-9:15	2	6
26	2	1	2	5	1	9:10-9:15	2	6
27	2	1	2	5	1	9:10-9:15	2	6
28	2	1	2	5	1	9:10-9:15	2	6
29	2	1	2	5	1	9:10-9:15	2	6
30	2	1	2	5	1	9:10-9:15	2	6
32	2	1	2	5	1	9:27-9:32	2	6
33	2	1	2	5	1	9:27-9:32	2	6
34	2	1	2	5	1	9:27-9:32	2	6
35	1	1	2	5	1	9:27-9:32	2	6
36	2	1	2	5	1	9:27-9:32	2	6
37	2	1	2	5	1	9:27-9:32	2	6
38	2	1	2	5	1	9:27-9:32	2	6
39	3	1	2	5	1	9:27-9:32	2	6
40	3	1	2	5	1	9:27-9:32	2	6
42	2	1	6	9	1	9:49-9:54	2	6
43	2	1	6	9	1	9:49-9:54	2	6
1	1	1	2	5	14	8:37-8:42	1	6
2	1	1	2	5	14	8:37-8:42	1	6
3	2	1	2	5	14	8:37-8:42	1	6
4	2	1	2	5	14	8:37-8:42	1	6
5	1	1	2	5	14	8:37-8:42	1	6
6	1	1	2	5	14	8:37-8:42	1	6
9	1	1	2	5	14	8:37-8:42	1	6
10	2	1	2	5	14	8:37-8:42	1	6
11	2	1	2	5	14	8:53-8:58	1	6
12	3	1	2	5	14	8:53-8:58	1	6
13	2	1	2	5	14	8:53-8:58	1	6
14	2	1	2	5	14	8:53-8:58	1	6
15	2	1	2	5	14	8:53-8:58	1	6
16	2	1	2	5	14	8:53-8:58	1	6
17	2	1	2	5	14	8:53-8:58	1	6
18	2	1	2	5	14	8:53-8:58	1	6
19	2	1	2	5	14	8:53-8:58	1	6
20	2	1	2	5	14	8:53-8:58	1	6
21	1	1	2	5	14	9:10-9:15	2	6
31	2	1	2	5	14	9:27-9:32	2	6
41	2	1	6	9	14	9:49-9:54	2	6
44	2	1	6	9	14	9:49-9:54	2	6
45	2	1	6	9	14	9:49-9:54	2	6
46	1	1	6	9	14	9:49-9:54	2	6
47	2	1	6	9	14	9:49-9:54	2	6
48	3	1	6	9	14	9:49-9:54	2	6
49	2	1	6	9	14	9:49-9:54	2	6
50	1	1	6	9	14	9:49-9:54	2	6
Interval	Activity Level	Location	Physical Setting	Instructional Setting	Activity Context	Time	Sex	Grade
Total	1.87755
SD	0.5257

## Sheet: Classroom 9 (26th October and 1
108	3	2	8	11	2	13:14-13:19	3	4
109	5	2	8	11	2	13:14-13:19	3	4
110	5	2	8	11	2	13:14-13:19	3	4
31	5	2	7	11	8	10:03-10:08	1	4
32	5	2	7	11	8	10:03-10:08	1	4
33	4	2	7	11	8	10:03-10:08	1	4
34	4	2	7	11	8	10:03-10:08	1	4
35	5	2	7	11	8	10:03-10:08	1	4
36	1	2	7	11	8	10:03-10:08	1	4
37	1	2	7	11	8	10:03-10:08	1	4
38	1	2	7	11	8	10:03-10:08	1	4
39	3	2	7	11	8	10:03-10:08	1	4
101	2	2	8	11	8	13:14-13:19	3	4
102	3	2	8	11	8	13:14-13:19	3	4
103	2	2	8	11	8	13:14-13:19	3	4
104	2	2	8	11	8	13:14-13:19	3	4
105	1	2	8	11	8	13:14-13:19	3	4
106	1	2	8	11	8	13:14-13:19	3	4
107	3	2	8	11	8	13:14-13:19	3	4
41	2	1	8	11	12	10:17-10:22	1	4
42	2	1	8	11	12	10:17-10:22	1	4
43	2	1	8	11	12	10:17-10:22	1	4
44	1	1	8	11	12	10:17-10:22	1	4
45	3	1	8	11	12	10:17-10:22	1	4
46	2	1	8	11	12	10:17-10:22	1	4
47	2	1	8	11	12	10:17-10:22	1	4
48	2	1	8	11	12	10:17-10:22	1	4
49	2	1	8	11	12	10:17-10:22	1	4
50	4	1	8	11	12	10:17-10:22	1	4
1	2	2	8	10	14	9:11-9:16	1	4
2	3	2	8	10	14	9:11-9:16	1	4
3	4	2	8	10	14	9:11-9:16	1	4
4	2	2	8	10	14	9:11-9:16	1	4
5	2	2	8	10	14	9:11-9:16	1	4
6	2	2	8	10	14	9:11-9:16	1	4
7	2	2	8	10	14	9:11-9:16	1	4
8	2	2	8	10	14	9:11-9:16	1	4
9	2	2	8	10	14	9:11-9:16	1	4
10	5	2	8	10	14	9:11-9:16	1	4
11	1	2	8	10	14	9:28-9:33	1	4
12	1	2	8	10	14	9:28-9:33	1	4
13	2	2	8	10	14	9:28-9:33	1	4
14	5	2	8	10	14	9:28-9:33	1	4
15	3	2	8	10	14	9:28-9:33	1	4
16	5	2	8	10	14	9:28-9:33	1	4
17	4	2	8	10	14	9:28-9:33	1	4
18	4	2	8	10	14	9:28-9:33	1	4
19	4	2	8	10	14	9:28-9:33	1	4
20	3	2	8	10	14	9:28-9:33	1	4
21	3	2	8	10	14	9:45-9:50	1	4
22	3	2	8	10	14	9:45-9:50	1	4
23	3	2	8	10	14	9:45-9:50	1	4
24	4	2	8	10	14	9:45-9:50	1	4
25	5	2	8	10	14	9:45-9:50	1	4
26	5	2	8	10	14	9:45-9:50	1	4
27	3	2	8	10	14	9:45-9:50	1	4
28	5	2	8	10	14	9:45-9:50	1	4
29	3	2	8	10	14	9:45-9:50	1	4
51	2	1	2	5	14	10:35-10:40	1	4
52	2	1	2	5	14	10:35-10:40	1	4
53	2	1	2	5	14	10:35-10:40	1	4
54	2	1	2	5	14	10:35-10:40	1	4
55	2	1	2	5	14	10:35-10:40	1	4
56	3	1	2	5	14	10:35-10:40	1	4
57	2	1	2	5	14	10:35-10:40	1	4
58	2	1	2	5	14	10:35-10:40	1	4
59	1	1	2	5	14	10:35-10:40	1	4
60	2	1	2	5	14	10:35-10:40	1	4
61	2	1	2	5	14	10:52-10:57	2	4
62	1	1	2	5	14	10:52-10:57	2	4
63	2	1	2	5	14	10:52-10:57	2	4
64	2	1	2	5	14	10:52-10:57	2	4
65	2	1	2	5	14	10:52-10:57	2	4
66	1	1	2	5	14	10:52-10:57	2	4
67	2	1	2	5	14	10:52-10:57	2	4
68	2	1	2	5	14	10:52-10:57	2	4
69	1	1	2	5	14	10:52-10:57	2	4
70	1	1	2	5	14	10:52-10:57	2	4
74	1	1	3	10	14	13:31-13:36	2	4
75	1	1	3	10	14	13:31-13:36	2	4
76	1	1	3	10	14	13:31-13:36	2	4
77	1	1	3	10	14	13:31-13:36	2	4
78	3	1	3	10	14	13:31-13:36	2	4
79	2	1	3	10	14	13:31-13:36	2	4
80	2	1	3	10	14	13:31-13:36	2	4
81	5	3	3	10	14	14:05-14:10	2	4
82	1	3	3	10	14	14:05-14:10	2	4
83	1	3	3	10	14	14:05-14:10	2	4
84	1	1	3	10	14	14:05-14:10	2	4
85	2	1	3	10	14	14:05-14:10	2	4
86	2	1	3	10	14	14:05-14:10	2	4
87	1	1	3	10	14	14:05-14:10	2	4
88	5	1	3	10	14	14:05-14:10	2	4
89	3	1	3	10	14	14:05-14:10	2	4
91	2	3	3	10	14	13:47-13:52	3	4
92	3	3	3	10	14	13:47-13:52	3	4
93	1	3	3	10	14	13:47-13:52	3	4
94	1	1	3	10	14	13:47-13:52	3	4
95	1	1	3	10	14	13:47-13:52	3	4
96	2	1	3	10	14	13:47-13:52	3	4
97	4	1	3	10	14	13:47-13:52	3	4
98	4	1	3	10	14	13:47-13:52	3	4
99	4	1	3	10	14	13:47-13:52	3	4
100	3	1	3	10	14	13:47-13:52	3	4
71	2	3	10	13	16	13:31-13:36	2	4
72	2	3	10	13	16	13:31-13:36	2	4
73	1	3	10	13	16	13:31-13:36	2	4
90	1	1	3	10	16	14:05-14:10	2	4
Interval	Activity Level	Location	Physical Setting	Instructional Setting	Activity Context	Time	Sex	Grade
30						9:45-9:50	1	4
40	5	2	7	11		10:03-10:08	1	4
Total	2.50926
SD	1.31487

[truncated: 30 more sheets: Classroom 10 (24th November)  , Classroom 11 (26th October and , Classroom 12 (16th November) , Classroom 13 (15th16th24th Nove, Classroom 14 (25th November) , Classroom 15 (9th November) , TR - Classroom 2 (November 25th, TR - Classroom 3 (27th October , TR - Classroom 4 (27th October , TR - Classroom 6 (9th Nov)  , TR - Classroom 9 (26th October), TR - Classroom 11 (26th October,  TR - Classroom 12 (16th Novemb, TR - Classroom 13 (16th and 24t, TR - Classroom 16 (181122), TR - Classroom 17 (241122), TR - Classroom 18 (101122), Sheet32, TR - Classroom 19 (111122), TR - Classroom 20 (271022) …]
